# Supplementary material for: Donor−acceptor catalysis with defective MoS2 and Fe0 breaks barriers to perchlorate reduction under mild conditions
Source: Nat Commun. 2026 May 20;17:6721. doi: 10.1038/s41467-026-73219-5 (PMC13385889; doi:10.1038/s41467-026-73219-5)
Supplement: Supplementary file 3 — Source Data [file 41467_2026_73219_MOESM3_ESM.xlsx]

## Sheet: Fig. 1g
	Initial state	Transition state	Final state
MoS2/Fe0	0	0.773	-1.321
MoS2-NC	0	0.603	-1.58967
MoS2-NC/Fe0	0	0.479	-1.67132

## Sheet: Fig. 1h
	*O	*OH	*+OH-
MoS2/Fe0	0	0.117808	0.657378
MoS2-NC	0	0.741588	0.802823
MoS2-NC/Fe0	0	-0.271011	0.203298

## Sheet: Fig. 2d
14.5 wt.% Mo			12.1 wt.% Mo			9.7 wt.% Mo			4.2 wt.% Mo			2.0 wt.% Mo
2θ (degree)	Intensity		2θ (degree)	Intensity		2θ (degree)	Intensity		2θ (degree)	Intensity		2θ (degree)	Intensity
5	2996.67		5	2396.67		5	2770		5	3436.67		5	3413.33
5.01	2843.33		5.01	2566.67		5.01	3010		5.01	3456.67		5.01	3546.67
5.02	2870		5.02	2393.33		5.02	3100		5.02	3470		5.02	3523.33
5.03	2650		5.03	2400		5.03	2980		5.03	3416.67		5.03	3670
5.04	2760		5.04	2396.67		5.04	2996.67		5.04	3606.67		5.04	3536.67
5.05	2800		5.05	2460		5.05	3066.67		5.05	3686.67		5.05	3456.67
5.06	2953.33		5.06	2490		5.06	2843.33		5.06	3536.67		5.06	3466.67
5.07	2990		5.07	2430		5.07	2903.33		5.07	3630		5.07	3643.33
5.08	2786.67		5.08	2690		5.08	2970		5.08	3543.33		5.08	3740
5.09	2896.67		5.09	2483.33		5.09	2900		5.09	3560		5.09	3493.33
5.1	2673.33		5.1	2553.33		5.1	2943.33		5.1	3720		5.1	3353.33
5.11	2826.67		5.11	2433.33		5.11	3066.67		5.11	3520		5.11	3553.33
5.12	2920		5.12	2456.67		5.12	2950		5.12	3706.67		5.12	3623.33
5.13	2963.33		5.13	2523.33		5.13	3023.33		5.13	3760		5.13	3583.33
5.14	2970		5.14	2523.33		5.14	2853.33		5.14	3753.33		5.14	3546.67
5.15	2756.67		5.15	2476.67		5.15	2940		5.15	3700		5.15	3540
5.16	2770		5.16	2580		5.16	3016.67		5.16	3590		5.16	3550
5.17	2786.67		5.17	2563.33		5.17	2956.67		5.17	3660		5.17	3713.33
5.18	2833.33		5.18	2450		5.18	3076.67		5.18	3476.67		5.18	3650
5.19	2940		5.19	2633.33		5.19	3000		5.19	3696.67		5.19	3593.33
5.2	2916.67		5.2	2576.67		5.2	3060		5.2	3713.33		5.2	3673.33
5.21	2860		5.21	2543.33		5.21	3223.33		5.21	3813.33		5.21	3520
5.22	2790		5.22	2743.33		5.22	2873.33		5.22	3846.67		5.22	3733.33
5.23	2800		5.23	2553.33		5.23	2903.33		5.23	3796.67		5.23	3486.67
5.24	2876.67		5.24	2606.67		5.24	3216.67		5.24	3713.33		5.24	3696.67
5.25	2846.67		5.25	2593.33		5.25	3106.67		5.25	3676.67		5.25	3623.33
5.26	2896.67		5.26	2633.33		5.26	3120		5.26	3730		5.26	3736.67
5.27	2923.33		5.27	2550		5.27	3220		5.27	3683.33		5.27	3526.67
5.28	2930		5.28	2630		5.28	2970		5.28	3753.33		5.28	3556.67
5.29	2893.33		5.29	2636.67		5.29	2960		5.29	3596.67		5.29	3453.33
5.3	2896.67		5.3	2350		5.3	3003.33		5.3	3936.67		5.3	3636.67
5.31	2806.67		5.31	2423.33		5.31	3040		5.31	3783.33		5.31	3466.67
5.32	2910		5.32	2600		5.32	3216.67		5.32	3686.67		5.32	3536.67
5.33	2833.33		5.33	2443.33		5.33	3003.33		5.33	3823.33		5.33	3603.33
5.34	2963.33		5.34	2556.67		5.34	2993.33		5.34	3713.33		5.34	3486.67
5.35	2953.33		5.35	2593.33		5.35	2966.67		5.35	3826.67		5.35	3566.67
5.36	2936.67		5.36	2506.67		5.36	3123.33		5.36	3833.33		5.36	3670
5.37	2930		5.37	2590		5.37	3053.33		5.37	3776.67		5.37	3626.67
5.38	2830		5.38	2560		5.38	2993.33		5.38	3810		5.38	3753.33
5.39	3003.33		5.39	2463.33		5.39	3003.33		5.39	3836.67		5.39	3806.67
5.4	2970		5.4	2600		5.4	3273.33		5.4	3636.67		5.4	3720
5.41	2776.67		5.41	2530		5.41	3060		5.41	3683.33		5.41	3790
5.42	2966.67		5.42	2446.67		5.42	2980		5.42	3940		5.42	3636.67
5.43	2903.33		5.43	2436.67		5.43	2946.67		5.43	3896.67		5.43	3673.33
5.44	2823.33		5.44	2603.33		5.44	3060		5.44	3683.33		5.44	3500
5.45	2920		5.45	2446.67		5.45	3110		5.45	3826.67		5.45	3633.33
5.46	2900		5.46	2550		5.46	3060		5.46	3730		5.46	3666.67
5.47	2893.33		5.47	2570		5.47	3193.33		5.47	3833.33		5.47	3713.33
5.48	3090		5.48	2583.33		5.48	3093.33		5.48	3886.67		5.48	3610
5.49	2970		5.49	2600		5.49	3240		5.49	3656.67		5.49	3693.33
5.5	2760		5.5	2463.33		5.5	2906.67		5.5	3793.33		5.5	3550
5.51	2776.67		5.51	2416.67		5.51	2960		5.51	3763.33		5.51	3560
5.52	2930		5.52	2543.33		5.52	3063.33		5.52	3753.33		5.52	3426.67
5.53	3143.33		5.53	2620		5.53	3176.67		5.53	3753.33		5.53	3513.33
5.54	2766.67		5.54	2746.67		5.54	3006.67		5.54	3790		5.54	3743.33
5.55	2870		5.55	2466.67		5.55	3013.33		5.55	3830		5.55	3436.67
5.56	2856.67		5.56	2676.67		5.56	3100		5.56	3710		5.56	3583.33
5.57	2683.33		5.57	2543.33		5.57	3270		5.57	3820		5.57	3530
5.58	2716.67		5.58	2610		5.58	3083.33		5.58	3716.67		5.58	3736.67
5.59	2816.67		5.59	2630		5.59	3096.67		5.59	3733.33		5.59	3676.67
5.6	2880		5.6	2523.33		5.6	3050		5.6	3620		5.6	3773.33
5.61	2923.33		5.61	2500		5.61	3073.33		5.61	3660		5.61	3653.33
5.62	2853.33		5.62	2483.33		5.62	3320		5.62	3703.33		5.62	3483.33
5.63	2810		5.63	2493.33		5.63	3136.67		5.63	3550		5.63	3700
5.64	2913.33		5.64	2656.67		5.64	3260		5.64	3603.33		5.64	3680
5.65	2860		5.65	2623.33		5.65	3063.33		5.65	3666.67		5.65	3556.67
5.66	2743.33		5.66	2726.67		5.66	2913.33		5.66	3756.67		5.66	3706.67
5.67	2923.33		5.67	2626.67		5.67	3166.67		5.67	3676.67		5.67	3703.33
5.68	2833.33		5.68	2610		5.68	3123.33		5.68	3616.67		5.68	3513.33
5.69	2930		5.69	2430		5.69	3156.67		5.69	3680		5.69	3530
5.7	2960		5.7	2430		5.7	3023.33		5.7	3693.33		5.7	3490
5.71	2916.67		5.71	2670		5.71	3183.33		5.71	3670		5.71	3640
5.72	2890		5.72	2476.67		5.72	3233.33		5.72	3780		5.72	3463.33
5.73	2946.67		5.73	2603.33		5.73	3060		5.73	3623.33		5.73	3366.67
5.74	2826.67		5.74	2660		5.74	2990		5.74	3910		5.74	3646.67
5.75	2926.67		5.75	2476.67		5.75	3013.33		5.75	3853.33		5.75	3573.33
5.76	2970		5.76	2526.67		5.76	3186.67		5.76	3813.33		5.76	3706.67
5.77	2983.33		5.77	2480		5.77	3060		5.77	3830		5.77	3616.67
5.78	2943.33		5.78	2440		5.78	3250		5.78	3653.33		5.78	3633.33
5.79	2960		5.79	2616.67		5.79	2976.67		5.79	3653.33		5.79	3500
5.8	2766.67		5.8	2580		5.8	3076.67		5.8	3770		5.8	3460
5.81	2906.67		5.81	2593.33		5.81	3040		5.81	3840		5.81	3550
5.82	2860		5.82	2573.33		5.82	2950		5.82	3743.33		5.82	3660
5.83	2866.67		5.83	2746.67		5.83	3190		5.83	3743.33		5.83	3436.67
5.84	2906.67		5.84	2443.33		5.84	3030		5.84	3633.33		5.84	3650
5.85	2893.33		5.85	2500		5.85	3090		5.85	3990		5.85	3410
5.86	2826.67		5.86	2593.33		5.86	3166.67		5.86	3813.33		5.86	3633.33
5.87	2766.67		5.87	2776.67		5.87	3053.33		5.87	3660		5.87	3526.67
5.88	2900		5.88	2576.67		5.88	3040		5.88	3866.67		5.88	3500
5.89	3000		5.89	2596.67		5.89	2990		5.89	3710		5.89	3546.67
5.9	2910		5.9	2596.67		5.9	3143.33		5.9	3830		5.9	3633.33
5.91	2986.67		5.91	2480		5.91	3150		5.91	3670		5.91	3556.67
5.92	2920		5.92	2583.33		5.92	3183.33		5.92	3443.33		5.92	3486.67
5.93	2906.67		5.93	2523.33		5.93	3113.33		5.93	3726.67		5.93	3446.67
5.94	2956.67		5.94	2513.33		5.94	3123.33		5.94	3693.33		5.94	3540
5.95	2876.67		5.95	2576.67		5.95	3263.33		5.95	3706.67		5.95	3333.33
5.96	2833.33		5.96	2523.33		5.96	3120		5.96	3593.33		5.96	3510
5.97	3006.67		5.97	2600		5.97	3023.33		5.97	3713.33		5.97	3603.33
5.98	2750		5.98	2653.33		5.98	3063.33		5.98	3726.67		5.98	3530
5.99	2806.67		5.99	2640		5.99	3033.33		5.99	3700		5.99	3493.33
6	2890		6	2570		6	3016.67		6	3846.67		6	3623.33
6.01	2883.33		6.01	2616.67		6.01	3123.33		6.01	3680		6.01	3483.33
6.02	2930		6.02	2503.33		6.02	3183.33		6.02	3703.33		6.02	3596.67
6.03	2993.33		6.03	2516.67		6.03	2953.33		6.03	3746.67		6.03	3540
6.04	2833.33		6.04	2723.33		6.04	3073.33		6.04	3750		6.04	3440
6.05	2783.33		6.05	2683.33		6.05	2993.33		6.05	3596.67		6.05	3526.67
6.06	2856.67		6.06	2443.33		6.06	3070		6.06	3753.33		6.06	3496.67
6.07	2723.33		6.07	2673.33		6.07	3183.33		6.07	3726.67		6.07	3630
6.08	2906.67		6.08	2650		6.08	3226.67		6.08	3896.67		6.08	3593.33
6.09	2763.33		6.09	2616.67		6.09	2956.67		6.09	3763.33		6.09	3563.33
6.1	2923.33		6.1	2533.33		6.1	2893.33		6.1	3703.33		6.1	3586.67
6.11	2950		6.11	2576.67		6.11	3286.67		6.11	3780		6.11	3333.33
6.12	2830		6.12	2553.33		6.12	2976.67		6.12	3820		6.12	3550
6.13	2876.67		6.13	2600		6.13	3026.67		6.13	3650		6.13	3566.67
6.14	2923.33		6.14	2546.67		6.14	2820		6.14	3733.33		6.14	3623.33
6.15	2956.67		6.15	2526.67		6.15	3220		6.15	3650		6.15	3500
6.16	2980		6.16	2543.33		6.16	3116.67		6.16	3773.33		6.16	3573.33
6.17	2866.67		6.17	2656.67		6.17	2960		6.17	3763.33		6.17	3376.67
6.18	2820		6.18	2713.33		6.18	3176.67		6.18	3730		6.18	3443.33
6.19	2850		6.19	2503.33		6.19	3410		6.19	3600		6.19	3516.67
6.2	2883.33		6.2	2496.67		6.2	3063.33		6.2	3840		6.2	3473.33
6.21	2986.67		6.21	2550		6.21	3023.33		6.21	3703.33		6.21	3610
6.22	3013.33		6.22	2593.33		6.22	2933.33		6.22	3463.33		6.22	3653.33
6.23	2816.67		6.23	2620		6.23	2943.33		6.23	3506.67		6.23	3640
6.24	2873.33		6.24	2656.67		6.24	3100		6.24	3406.67		6.24	3600
6.25	2786.67		6.25	2490		6.25	2893.33		6.25	3673.33		6.25	3613.33
6.26	3030		6.26	2500		6.26	3086.67		6.26	3656.67		6.26	3456.67
6.27	3070		6.27	2576.67		6.27	3056.67		6.27	3563.33		6.27	3553.33
6.28	2783.33		6.28	2540		6.28	3036.67		6.28	3666.67		6.28	3630
6.29	2920		6.29	2580		6.29	3150		6.29	3823.33		6.29	3520
6.3	2903.33		6.3	2573.33		6.3	3103.33		6.3	3830		6.3	3530
6.31	2786.67		6.31	2510		6.31	3103.33		6.31	3683.33		6.31	3523.33
6.32	2886.67		6.32	2640		6.32	2950		6.32	3686.67		6.32	3486.67
6.33	2780		6.33	2483.33		6.33	3003.33		6.33	3676.67		6.33	3356.67
6.34	2816.67		6.34	2530		6.34	3176.67		6.34	3686.67		6.34	3573.33
6.35	2886.67		6.35	2613.33		6.35	3166.67		6.35	3896.67		6.35	3216.67
6.36	2776.67		6.36	2533.33		6.36	3153.33		6.36	3540		6.36	3513.33
6.37	2800		6.37	2530		6.37	2996.67		6.37	3666.67		6.37	3380
6.38	3120		6.38	2590		6.38	2963.33		6.38	3633.33		6.38	3486.67
6.39	2783.33		6.39	2603.33		6.39	2920		6.39	3813.33		6.39	3363.33
6.4	3043.33		6.4	2523.33		6.4	2830		6.4	3620		6.4	3373.33
6.41	2816.67		6.41	2660		6.41	3263.33		6.41	3683.33		6.41	3353.33
6.42	3026.67		6.42	2626.67		6.42	3233.33		6.42	3733.33		6.42	3420
6.43	2880		6.43	2743.33		6.43	3000		6.43	3736.67		6.43	3366.67
6.44	3036.67		6.44	2680		6.44	3030		6.44	3810		6.44	3460
6.45	2773.33		6.45	2400		6.45	3036.67		6.45	3626.67		6.45	3633.33
6.46	2763.33		6.46	2503.33		6.46	3093.33		6.46	3803.33		6.46	3663.33
6.47	2880		6.47	2463.33		6.47	3073.33		6.47	3646.67		6.47	3570
6.48	2920		6.48	2616.67		6.48	2913.33		6.48	3743.33		6.48	3546.67
6.49	2950		6.49	2600		6.49	3000		6.49	3763.33		6.49	3230
6.5	2816.67		6.5	2476.67		6.5	3073.33		6.5	3670		6.5	3350
6.51	2740		6.51	2373.33		6.51	2953.33		6.51	3726.67		6.51	3613.33
6.52	2976.67		6.52	2440		6.52	3036.67		6.52	3626.67		6.52	3673.33
6.53	2836.67		6.53	2583.33		6.53	3103.33		6.53	3783.33		6.53	3586.67
6.54	2916.67		6.54	2453.33		6.54	3090		6.54	3723.33		6.54	3546.67
6.55	2970		6.55	2510		6.55	3076.67		6.55	3773.33		6.55	3313.33
6.56	2960		6.56	2516.67		6.56	3110		6.56	3763.33		6.56	3420
6.57	2970		6.57	2576.67		6.57	3163.33		6.57	3700		6.57	3566.67
6.58	2810		6.58	2540		6.58	3166.67		6.58	3593.33		6.58	3456.67
6.59	3026.67		6.59	2556.67		6.59	2836.67		6.59	3526.67		6.59	3466.67
6.6	2903.33		6.6	2513.33		6.6	2903.33		6.6	3590		6.6	3310
6.61	2846.67		6.61	2633.33		6.61	3120		6.61	3640		6.61	3396.67
6.62	2833.33		6.62	2463.33		6.62	3113.33		6.62	3613.33		6.62	3340
6.63	3026.67		6.63	2436.67		6.63	3146.67		6.63	3706.67		6.63	3296.67
6.64	2990		6.64	2640		6.64	3130		6.64	3726.67		6.64	3393.33
6.65	2843.33		6.65	2543.33		6.65	2963.33		6.65	3706.67		6.65	3506.67
6.66	2913.33		6.66	2436.67		6.66	3036.67		6.66	3460		6.66	3660
6.67	2913.33		6.67	2470		6.67	3030		6.67	3476.67		6.67	3473.33
6.68	2813.33		6.68	2626.67		6.68	2980		6.68	3670		6.68	3460
6.69	2836.67		6.69	2370		6.69	3180		6.69	3756.67		6.69	3400
6.7	2876.67		6.7	2476.67		6.7	3130		6.7	3600		6.7	3700
6.71	2893.33		6.71	2516.67		6.71	3250		6.71	3383.33		6.71	3336.67
6.72	2746.67		6.72	2466.67		6.72	3036.67		6.72	3640		6.72	3250
6.73	2826.67		6.73	2473.33		6.73	3056.67		6.73	3623.33		6.73	3353.33
6.74	2783.33		6.74	2576.67		6.74	2976.67		6.74	3626.67		6.74	3606.67
6.75	2926.67		6.75	2493.33		6.75	2956.67		6.75	3523.33		6.75	3416.67
6.76	2883.33		6.76	2506.67		6.76	3053.33		6.76	3736.67		6.76	3406.67
6.77	2976.67		6.77	2416.67		6.77	3080		6.77	3610		6.77	3330
6.78	2776.67		6.78	2610		6.78	3176.67		6.78	3536.67		6.78	3456.67
6.79	2730		6.79	2600		6.79	3116.67		6.79	3360		6.79	3456.67
6.8	2880		6.8	2530		6.8	3120		6.8	3513.33		6.8	3473.33
6.81	2713.33		6.81	2413.33		6.81	3080		6.81	3616.67		6.81	3430
6.82	2870		6.82	2566.67		6.82	3126.67		6.82	3743.33		6.82	3246.67
6.83	2900		6.83	2440		6.83	3073.33		6.83	3856.67		6.83	3650
6.84	2860		6.84	2370		6.84	3103.33		6.84	3736.67		6.84	3440
6.85	2900		6.85	2453.33		6.85	3046.67		6.85	3690		6.85	3420
6.86	2956.67		6.86	2596.67		6.86	3016.67		6.86	3780		6.86	3436.67
6.87	2833.33		6.87	2516.67		6.87	3046.67		6.87	3566.67		6.87	3433.33
6.88	2916.67		6.88	2440		6.88	3103.33		6.88	3656.67		6.88	3476.67
6.89	2793.33		6.89	2556.67		6.89	3120		6.89	3723.33		6.89	3316.67
6.9	2883.33		6.9	2556.67		6.9	2910		6.9	3676.67		6.9	3466.67
6.91	2810		6.91	2473.33		6.91	3006.67		6.91	3466.67		6.91	3493.33
6.92	2760		6.92	2620		6.92	2913.33		6.92	3456.67		6.92	3446.67
6.93	2726.67		6.93	2603.33		6.93	3110		6.93	3693.33		6.93	3543.33
6.94	2893.33		6.94	2553.33		6.94	2966.67		6.94	3626.67		6.94	3340
6.95	2980		6.95	2506.67		6.95	3150		6.95	3710		6.95	3293.33
6.96	2860		6.96	2520		6.96	2853.33		6.96	3936.67		6.96	3500
6.97	2853.33		6.97	2653.33		6.97	3103.33		6.97	3626.67		6.97	3256.67
6.98	2930		6.98	2496.67		6.98	3046.67		6.98	3520		6.98	3366.67
6.99	2876.67		6.99	2523.33		6.99	2943.33		6.99	3693.33		6.99	3356.67
7	2733.33		7	2460		7	2976.67		7	3666.67		7	3363.33
7.01	2933.33		7.01	2286.67		7.01	3053.33		7.01	3603.33		7.01	3430
7.02	2800		7.02	2533.33		7.02	2933.33		7.02	3643.33		7.02	3540
7.03	3086.67		7.03	2503.33		7.03	3030		7.03	3466.67		7.03	3483.33
7.04	2796.67		7.04	2423.33		7.04	3116.67		7.04	3560		7.04	3540
7.05	2920		7.05	2550		7.05	2920		7.05	3683.33		7.05	3316.67
7.06	2830		7.06	2590		7.06	2900		7.06	3663.33		7.06	3316.67
7.07	3110		7.07	2520		7.07	2886.67		7.07	3550		7.07	3253.33
7.08	2936.67		7.08	2560		7.08	3076.67		7.08	3410		7.08	3400
7.09	2876.67		7.09	2553.33		7.09	3076.67		7.09	3543.33		7.09	3473.33
7.1	2890		7.1	2583.33		7.1	3080		7.1	3473.33		7.1	3376.67
7.11	2746.67		7.11	2560		7.11	2970		7.11	3473.33		7.11	3456.67
7.12	2890		7.12	2640		7.12	3143.33		7.12	3563.33		7.12	3246.67
7.13	2920		7.13	2520		7.13	2983.33		7.13	3713.33		7.13	3383.33
7.14	2893.33		7.14	2496.67		7.14	3000		7.14	3650		7.14	3453.33
7.15	2846.67		7.15	2560		7.15	3140		7.15	3643.33		7.15	3486.67
7.16	2806.67		7.16	2423.33		7.16	3033.33		7.16	3576.67		7.16	3210
7.17	2816.67		7.17	2466.67		7.17	2906.67		7.17	3630		7.17	3350
7.18	3033.33		7.18	2500		7.18	2993.33		7.18	3496.67		7.18	3613.33
7.19	2793.33		7.19	2396.67		7.19	2963.33		7.19	3766.67		7.19	3483.33
7.2	2843.33		7.2	2383.33		7.2	2866.67		7.2	3576.67		7.2	3373.33
7.21	2980		7.21	2540		7.21	3090		7.21	3743.33		7.21	3290
7.22	3000		7.22	2653.33		7.22	2846.67		7.22	3560		7.22	3180
7.23	2803.33		7.23	2540		7.23	2953.33		7.23	3616.67		7.23	3180
7.24	2696.67		7.24	2473.33		7.24	2886.67		7.24	3606.67		7.24	3380
7.25	2880		7.25	2583.33		7.25	2980		7.25	3656.67		7.25	3296.67
7.26	2803.33		7.26	2716.67		7.26	2953.33		7.26	3416.67		7.26	3483.33
7.27	2976.67		7.27	2423.33		7.27	3033.33		7.27	3516.67		7.27	3393.33
7.28	2783.33		7.28	2616.67		7.28	3146.67		7.28	3500		7.28	3346.67
7.29	2710		7.29	2530		7.29	2926.67		7.29	3673.33		7.29	3323.33
7.3	2880		7.3	2410		7.3	2993.33		7.3	3443.33		7.3	3386.67
7.31	2926.67		7.31	2460		7.31	2936.67		7.31	3490		7.31	3533.33
7.32	2920		7.32	2350		7.32	2890		7.32	3626.67		7.32	3526.67
7.33	2733.33		7.33	2346.67		7.33	2876.67		7.33	3553.33		7.33	3316.67
7.34	2920		7.34	2503.33		7.34	2816.67		7.34	3523.33		7.34	3343.33
7.35	2813.33		7.35	2513.33		7.35	2783.33		7.35	3620		7.35	3233.33
7.36	2776.67		7.36	2443.33		7.36	2976.67		7.36	3676.67		7.36	3443.33
7.37	2803.33		7.37	2570		7.37	2980		7.37	3550		7.37	3333.33
7.38	2720		7.38	2636.67		7.38	3100		7.38	3626.67		7.38	3480
7.39	2953.33		7.39	2356.67		7.39	3123.33		7.39	3646.67		7.39	3316.67
7.4	2763.33		7.4	2466.67		7.4	2810		7.4	3726.67		7.4	3486.67
7.41	2920		7.41	2533.33		7.41	2813.33		7.41	3603.33		7.41	3453.33
7.42	2976.67		7.42	2473.33		7.42	2960		7.42	3733.33		7.42	3233.33
7.43	2900		7.43	2446.67		7.43	3140		7.43	3563.33		7.43	3470
7.44	2813.33		7.44	2320		7.44	3026.67		7.44	3643.33		7.44	3436.67
7.45	2863.33		7.45	2530		7.45	2990		7.45	3453.33		7.45	3246.67
7.46	2900		7.46	2380		7.46	3003.33		7.46	3240		7.46	3416.67
7.47	2856.67		7.47	2443.33		7.47	3040		7.47	3503.33		7.47	3463.33
7.48	2836.67		7.48	2560		7.48	2940		7.48	3500		7.48	3350
7.49	2746.67		7.49	2590		7.49	3023.33		7.49	3393.33		7.49	3263.33
7.5	2890		7.5	2466.67		7.5	2996.67		7.5	3563.33		7.5	3476.67
7.51	2993.33		7.51	2450		7.51	2946.67		7.51	3490		7.51	3300
7.52	2973.33		7.52	2453.33		7.52	3186.67		7.52	3710		7.52	3353.33
7.53	2926.67		7.53	2530		7.53	3046.67		7.53	3566.67		7.53	3436.67
7.54	2923.33		7.54	2680		7.54	2870		7.54	3500		7.54	3323.33
7.55	2976.67		7.55	2450		7.55	3100		7.55	3413.33		7.55	3106.67
7.56	2950		7.56	2443.33		7.56	2870		7.56	3463.33		7.56	3326.67
7.57	2850		7.57	2363.33		7.57	2990		7.57	3443.33		7.57	3346.67
7.58	2833.33		7.58	2370		7.58	2976.67		7.58	3596.67		7.58	3330
7.59	2810		7.59	2660		7.59	3036.67		7.59	3676.67		7.59	3333.33
7.6	2970		7.6	2470		7.6	2893.33		7.6	3456.67		7.6	3413.33
7.61	2803.33		7.61	2616.67		7.61	2960		7.61	3446.67		7.61	3396.67
7.62	2963.33		7.62	2546.67		7.62	2853.33		7.62	3520		7.62	3190
7.63	2810		7.63	2450		7.63	2800		7.63	3553.33		7.63	3346.67
7.64	2790		7.64	2493.33		7.64	3060		7.64	3570		7.64	3146.67
7.65	2966.67		7.65	2313.33		7.65	2926.67		7.65	3396.67		7.65	3260
7.66	2893.33		7.66	2406.67		7.66	2883.33		7.66	3366.67		7.66	3306.67
7.67	2756.67		7.67	2480		7.67	2813.33		7.67	3570		7.67	3246.67
7.68	2926.67		7.68	2473.33		7.68	3013.33		7.68	3766.67		7.68	3290
7.69	2843.33		7.69	2370		7.69	2963.33		7.69	3683.33		7.69	3403.33
7.7	2970		7.7	2410		7.7	3053.33		7.7	3403.33		7.7	3240
7.71	2973.33		7.71	2590		7.71	3046.67		7.71	3623.33		7.71	3180
7.72	2863.33		7.72	2410		7.72	2950		7.72	3496.67		7.72	3353.33
7.73	2810		7.73	2640		7.73	2853.33		7.73	3536.67		7.73	3323.33
7.74	2950		7.74	2620		7.74	2963.33		7.74	3406.67		7.74	3226.67
7.75	2810		7.75	2510		7.75	2920		7.75	3676.67		7.75	3166.67
7.76	2806.67		7.76	2443.33		7.76	2926.67		7.76	3516.67		7.76	3436.67
7.77	2946.67		7.77	2486.67		7.77	2713.33		7.77	3430		7.77	3403.33
7.78	2830		7.78	2576.67		7.78	2963.33		7.78	3626.67		7.78	3463.33
7.79	3073.33		7.79	2426.67		7.79	2926.67		7.79	3566.67		7.79	3443.33
7.8	2936.67		7.8	2456.67		7.8	3013.33		7.8	3583.33		7.8	3213.33
7.81	2756.67		7.81	2406.67		7.81	2950		7.81	3470		7.81	3173.33
7.82	2826.67		7.82	2320		7.82	2863.33		7.82	3573.33		7.82	3320
7.83	2656.67		7.83	2433.33		7.83	3063.33		7.83	3513.33		7.83	3346.67
7.84	2763.33		7.84	2226.67		7.84	2860		7.84	3510		7.84	3320
7.85	2890		7.85	2453.33		7.85	2793.33		7.85	3386.67		7.85	3303.33
7.86	2770		7.86	2513.33		7.86	2793.33		7.86	3580		7.86	3340
7.87	2743.33		7.87	2533.33		7.87	3093.33		7.87	3363.33		7.87	3430
7.88	2810		7.88	2563.33		7.88	2993.33		7.88	3670		7.88	3323.33
7.89	2936.67		7.89	2500		7.89	2960		7.89	3430		7.89	3276.67
7.9	2920		7.9	2480		7.9	2640		7.9	3370		7.9	3226.67
7.91	2733.33		7.91	2556.67		7.91	2880		7.91	3520		7.91	3280
7.92	2696.67		7.92	2456.67		7.92	2916.67		7.92	3486.67		7.92	3076.67
7.93	2763.33		7.93	2473.33		7.93	3013.33		7.93	3546.67		7.93	3310
7.94	2903.33		7.94	2500		7.94	2776.67		7.94	3353.33		7.94	3240
7.95	3033.33		7.95	2393.33		7.95	2916.67		7.95	3530		7.95	3333.33
7.96	2900		7.96	2390		7.96	2880		7.96	3550		7.96	3303.33
7.97	2866.67		7.97	2420		7.97	2926.67		7.97	3506.67		7.97	3250
7.98	2850		7.98	2306.67		7.98	2793.33		7.98	3426.67		7.98	3210
7.99	2860		7.99	2340		7.99	3016.67		7.99	3460		7.99	3316.67
8	2810		8	2436.67		8	2976.67		8	3406.67		8	3186.67
8.01	2846.67		8.01	2430		8.01	2903.33		8.01	3616.67		8.01	3480
8.02	2910		8.02	2390		8.02	2970		8.02	3453.33		8.02	3146.67
8.03	2926.67		8.03	2453.33		8.03	2866.67		8.03	3546.67		8.03	3310
8.04	2793.33		8.04	2453.33		8.04	2836.67		8.04	3540		8.04	3223.33
8.05	2693.33		8.05	2343.33		8.05	2946.67		8.05	3500		8.05	3396.67
8.06	2873.33		8.06	2463.33		8.06	2936.67		8.06	3676.67		8.06	3296.67
8.07	2853.33		8.07	2356.67		8.07	2773.33		8.07	3583.33		8.07	3330
8.08	2896.67		8.08	2506.67		8.08	2740		8.08	3660		8.08	3316.67
8.09	2820		8.09	2436.67		8.09	3046.67		8.09	3686.67		8.09	3290
8.1	2886.67		8.1	2506.67		8.1	2840		8.1	3550		8.1	3316.67
8.11	2886.67		8.11	2396.67		8.11	2926.67		8.11	3370		8.11	3250
8.12	2656.67		8.12	2413.33		8.12	2963.33		8.12	3363.33		8.12	3183.33
8.13	2756.67		8.13	2563.33		8.13	2826.67		8.13	3423.33		8.13	3233.33
8.14	2956.67		8.14	2446.67		8.14	3050		8.14	3406.67		8.14	3123.33
8.15	2880		8.15	2493.33		8.15	2976.67		8.15	3330		8.15	3236.67
8.16	2776.67		8.16	2570		8.16	3093.33		8.16	3380		8.16	3210
8.17	2873.33		8.17	2436.67		8.17	2903.33		8.17	3240		8.17	3303.33
8.18	2883.33		8.18	2260		8.18	2920		8.18	3480		8.18	3233.33
8.19	2916.67		8.19	2580		8.19	2776.67		8.19	3493.33		8.19	3313.33
8.2	2886.67		8.2	2370		8.2	2790		8.2	3426.67		8.2	3263.33
8.21	2880		8.21	2383.33		8.21	2726.67		8.21	3576.67		8.21	3230
8.22	2953.33		8.22	2456.67		8.22	2960		8.22	3656.67		8.22	3310
8.23	2740		8.23	2470		8.23	2863.33		8.23	3456.67		8.23	3246.67
8.24	2933.33		8.24	2426.67		8.24	3063.33		8.24	3426.67		8.24	3223.33
8.25	2640		8.25	2530		8.25	2936.67		8.25	3493.33		8.25	3216.67
8.26	2840		8.26	2453.33		8.26	3000		8.26	3570		8.26	3336.67
8.27	2893.33		8.27	2550		8.27	2920		8.27	3350		8.27	3343.33
8.28	2773.33		8.28	2516.67		8.28	2903.33		8.28	3540		8.28	3263.33
8.29	2946.67		8.29	2466.67		8.29	2916.67		8.29	3420		8.29	3180
8.3	2766.67		8.3	2370		8.3	2830		8.3	3550		8.3	3383.33
8.31	2903.33		8.31	2383.33		8.31	2873.33		8.31	3473.33		8.31	3156.67
8.32	2653.33		8.32	2353.33		8.32	2940		8.32	3576.67		8.32	3223.33
8.33	2983.33		8.33	2380		8.33	2876.67		8.33	3506.67		8.33	3383.33
8.34	2873.33		8.34	2273.33		8.34	2883.33		8.34	3523.33		8.34	3286.67
8.35	2880		8.35	2473.33		8.35	2883.33		8.35	3413.33		8.35	3273.33
8.36	2900		8.36	2576.67		8.36	3023.33		8.36	3610		8.36	3120
8.37	2973.33		8.37	2400		8.37	2863.33		8.37	3373.33		8.37	3283.33
8.38	2900		8.38	2373.33		8.38	2923.33		8.38	3420		8.38	3393.33
8.39	2876.67		8.39	2403.33		8.39	3123.33		8.39	3506.67		8.39	3373.33
8.4	2953.33		8.4	2603.33		8.4	3063.33		8.4	3666.67		8.4	3173.33
8.41	2830		8.41	2500		8.41	3100		8.41	3336.67		8.41	3233.33
8.42	2670		8.42	2640		8.42	2903.33		8.42	3343.33		8.42	3393.33
8.43	2846.67		8.43	2483.33		8.43	2933.33		8.43	3463.33		8.43	3206.67
8.44	2883.33		8.44	2510		8.44	2880		8.44	3506.67		8.44	3293.33
8.45	2920		8.45	2430		8.45	2870		8.45	3620		8.45	3136.67
8.46	2863.33		8.46	2396.67		8.46	2913.33		8.46	3370		8.46	3206.67
8.47	2946.67		8.47	2350		8.47	2773.33		8.47	3580		8.47	3173.33
8.48	2856.67		8.48	2546.67		8.48	2920		8.48	3536.67		8.48	2926.67
8.49	3063.33		8.49	2623.33		8.49	2836.67		8.49	3540		8.49	3213.33
8.5	2916.67		8.5	2503.33		8.5	3000		8.5	3590		8.5	3073.33
8.51	2886.67		8.51	2466.67		8.51	2933.33		8.51	3430		8.51	3223.33
8.52	2896.67		8.52	2423.33		8.52	2970		8.52	3376.67		8.52	3226.67
8.53	2890		8.53	2403.33		8.53	3023.33		8.53	3396.67		8.53	3293.33
8.54	2770		8.54	2400		8.54	2870		8.54	3470		8.54	3196.67
8.55	2816.67		8.55	2306.67		8.55	2766.67		8.55	3350		8.55	3273.33
8.56	3010		8.56	2373.33		8.56	2770		8.56	3373.33		8.56	3206.67
8.57	2766.67		8.57	2490		8.57	2800		8.57	3363.33		8.57	3180
8.58	3036.67		8.58	2476.67		8.58	2950		8.58	3513.33		8.58	3140
8.59	2916.67		8.59	2460		8.59	3103.33		8.59	3503.33		8.59	3023.33
8.6	2980		8.6	2476.67		8.6	2993.33		8.6	3456.67		8.6	3113.33
8.61	2843.33		8.61	2423.33		8.61	3036.67		8.61	3513.33		8.61	3100
8.62	2833.33		8.62	2440		8.62	2963.33		8.62	3646.67		8.62	3316.67
8.63	2766.67		8.63	2393.33		8.63	2880		8.63	3440		8.63	3350
8.64	2730		8.64	2510		8.64	2903.33		8.64	3420		8.64	3286.67
8.65	2730		8.65	2293.33		8.65	3036.67		8.65	3333.33		8.65	3103.33
8.66	2833.33		8.66	2363.33		8.66	2773.33		8.66	3493.33		8.66	3390
8.67	2806.67		8.67	2486.67		8.67	2993.33		8.67	3473.33		8.67	3223.33
8.68	2796.67		8.68	2503.33		8.68	2966.67		8.68	3403.33		8.68	3253.33
8.69	2890		8.69	2536.67		8.69	2793.33		8.69	3370		8.69	3156.67
8.7	2736.67		8.7	2546.67		8.7	2783.33		8.7	3370		8.7	3166.67
8.71	2873.33		8.71	2500		8.71	2963.33		8.71	3420		8.71	3153.33
8.72	2973.33		8.72	2360		8.72	2910		8.72	3480		8.72	3316.67
8.73	2860		8.73	2516.67		8.73	2823.33		8.73	3413.33		8.73	3233.33
8.74	2866.67		8.74	2430		8.74	2850		8.74	3366.67		8.74	3153.33
8.75	2923.33		8.75	2496.67		8.75	3046.67		8.75	3393.33		8.75	3350
8.76	2916.67		8.76	2410		8.76	2886.67		8.76	3456.67		8.76	3186.67
8.77	2976.67		8.77	2556.67		8.77	2780		8.77	3436.67		8.77	3253.33
8.78	2850		8.78	2466.67		8.78	2933.33		8.78	3403.33		8.78	3086.67
8.79	2710		8.79	2463.33		8.79	2986.67		8.79	3423.33		8.79	3166.67
8.8	2960		8.8	2410		8.8	3063.33		8.8	3396.67		8.8	3330
8.81	2960		8.81	2410		8.81	2946.67		8.81	3423.33		8.81	3200
8.82	2926.67		8.82	2510		8.82	2673.33		8.82	3410		8.82	3233.33
8.83	2880		8.83	2463.33		8.83	2776.67		8.83	3490		8.83	3200
8.84	2676.67		8.84	2466.67		8.84	2890		8.84	3586.67		8.84	3140
8.85	2956.67		8.85	2496.67		8.85	2893.33		8.85	3283.33		8.85	3176.67
8.86	2873.33		8.86	2510		8.86	2953.33		8.86	3423.33		8.86	3203.33
8.87	2790		8.87	2656.67		8.87	2950		8.87	3480		8.87	3293.33
8.88	2856.67		8.88	2306.67		8.88	2963.33		8.88	3360		8.88	3326.67
8.89	2993.33		8.89	2453.33		8.89	2876.67		8.89	3436.67		8.89	3263.33
8.9	2940		8.9	2593.33		8.9	2960		8.9	3283.33		8.9	3446.67
8.91	2853.33		8.91	2550		8.91	2890		8.91	3360		8.91	3163.33
8.92	2853.33		8.92	2580		8.92	2756.67		8.92	3363.33		8.92	3113.33
8.93	2866.67		8.93	2663.33		8.93	2883.33		8.93	3436.67		8.93	3213.33
8.94	2803.33		8.94	2493.33		8.94	2783.33		8.94	3336.67		8.94	3136.67
8.95	2833.33		8.95	2436.67		8.95	2860		8.95	3486.67		8.95	3123.33
8.96	2943.33		8.96	2580		8.96	2826.67		8.96	3533.33		8.96	3210
8.97	2953.33		8.97	2373.33		8.97	3140		8.97	3513.33		8.97	3216.67
8.98	2800		8.98	2480		8.98	2866.67		8.98	3380		8.98	3240
8.99	2976.67		8.99	2463.33		8.99	2883.33		8.99	3350		8.99	3396.67
9	2886.67		9	2480		9	2843.33		9	3410		9	3063.33
9.01	2873.33		9.01	2546.67		9.01	2870		9.01	3406.67		9.01	3206.67
9.02	2980		9.02	2493.33		9.02	2896.67		9.02	3416.67		9.02	3240
9.03	2903.33		9.03	2493.33		9.03	2870		9.03	3543.33		9.03	3156.67
9.04	2886.67		9.04	2476.67		9.04	2976.67		9.04	3286.67		9.04	3190
9.05	2830		9.05	2466.67		9.05	2966.67		9.05	3393.33		9.05	3180
9.06	2906.67		9.06	2456.67		9.06	2893.33		9.06	3360		9.06	3133.33
9.07	2766.67		9.07	2320		9.07	2870		9.07	3410		9.07	3033.33
9.08	2856.67		9.08	2473.33		9.08	2963.33		9.08	3433.33		9.08	3213.33
9.09	2690		9.09	2230		9.09	2883.33		9.09	3376.67		9.09	2953.33
9.1	2910		9.1	2433.33		9.1	2860		9.1	3540		9.1	3086.67
9.11	2923.33		9.11	2363.33		9.11	2720		9.11	3533.33		9.11	3163.33
9.12	2906.67		9.12	2426.67		9.12	2896.67		9.12	3376.67		9.12	3213.33
9.13	2966.67		9.13	2403.33		9.13	2863.33		9.13	3330		9.13	3093.33
9.14	2896.67		9.14	2370		9.14	2830		9.14	3280		9.14	3213.33
9.15	2806.67		9.15	2386.67		9.15	2830		9.15	3440		9.15	3136.67
9.16	2926.67		9.16	2453.33		9.16	2766.67		9.16	3316.67		9.16	3186.67
9.17	2676.67		9.17	2486.67		9.17	2643.33		9.17	3246.67		9.17	3090
9.18	2596.67		9.18	2466.67		9.18	2946.67		9.18	3393.33		9.18	3013.33
9.19	2723.33		9.19	2503.33		9.19	2926.67		9.19	3340		9.19	3033.33
9.2	2853.33		9.2	2503.33		9.2	2820		9.2	3416.67		9.2	3063.33
9.21	2856.67		9.21	2423.33		9.21	2860		9.21	3483.33		9.21	3160
9.22	2980		9.22	2460		9.22	2920		9.22	3330		9.22	3320
9.23	3063.33		9.23	2463.33		9.23	2866.67		9.23	3363.33		9.23	3213.33
9.24	3106.67		9.24	2486.67		9.24	2880		9.24	3333.33		9.24	3336.67
9.25	2846.67		9.25	2633.33		9.25	2883.33		9.25	3326.67		9.25	3290
9.26	2803.33		9.26	2373.33		9.26	2880		9.26	3283.33		9.26	3193.33
9.27	2920		9.27	2543.33		9.27	2686.67		9.27	3453.33		9.27	3270
9.28	2793.33		9.28	2413.33		9.28	2903.33		9.28	3530		9.28	3246.67
9.29	2886.67		9.29	2536.67		9.29	2873.33		9.29	3280		9.29	3226.67
9.3	2903.33		9.3	2503.33		9.3	2866.67		9.3	3240		9.3	3050
9.31	2910		9.31	2460		9.31	2940		9.31	3326.67		9.31	2996.67
9.32	2910		9.32	2393.33		9.32	2923.33		9.32	3420		9.32	3026.67
9.33	2776.67		9.33	2443.33		9.33	2903.33		9.33	3503.33		9.33	3113.33
9.34	2866.67		9.34	2566.67		9.34	2863.33		9.34	3550		9.34	3133.33
9.35	2936.67		9.35	2466.67		9.35	2836.67		9.35	3456.67		9.35	3003.33
9.36	2836.67		9.36	2423.33		9.36	2860		9.36	3390		9.36	3216.67
9.37	2753.33		9.37	2493.33		9.37	2903.33		9.37	3243.33		9.37	3110
9.38	2820		9.38	2450		9.38	2796.67		9.38	3273.33		9.38	3063.33
9.39	3003.33		9.39	2403.33		9.39	2826.67		9.39	3373.33		9.39	3193.33
9.4	2816.67		9.4	2320		9.4	2996.67		9.4	3523.33		9.4	3033.33
9.41	2873.33		9.41	2343.33		9.41	2833.33		9.41	3373.33		9.41	3140
9.42	2960		9.42	2370		9.42	2860		9.42	3526.67		9.42	3180
9.43	2850		9.43	2413.33		9.43	2843.33		9.43	3596.67		9.43	3090
9.44	2793.33		9.44	2393.33		9.44	2983.33		9.44	3470		9.44	3163.33
9.45	2973.33		9.45	2383.33		9.45	2890		9.45	3376.67		9.45	3193.33
9.46	2850		9.46	2500		9.46	2826.67		9.46	3383.33		9.46	3176.67
9.47	2716.67		9.47	2326.67		9.47	2923.33		9.47	3256.67		9.47	3260
9.48	2936.67		9.48	2536.67		9.48	2813.33		9.48	3516.67		9.48	3076.67
9.49	3043.33		9.49	2320		9.49	2880		9.49	3576.67		9.49	3323.33
9.5	2823.33		9.5	2466.67		9.5	2830		9.5	3250		9.5	3130
9.51	2793.33		9.51	2373.33		9.51	2910		9.51	3263.33		9.51	3150
9.52	2836.67		9.52	2253.33		9.52	2940		9.52	3283.33		9.52	3046.67
9.53	2730		9.53	2426.67		9.53	2786.67		9.53	3576.67		9.53	3206.67
9.54	2840		9.54	2603.33		9.54	2770		9.54	3323.33		9.54	3140
9.55	2916.67		9.55	2400		9.55	2950		9.55	3390		9.55	3253.33
9.56	2826.67		9.56	2456.67		9.56	2800		9.56	3373.33		9.56	3093.33
9.57	2906.67		9.57	2443.33		9.57	2743.33		9.57	3466.67		9.57	3083.33
9.58	2903.33		9.58	2403.33		9.58	2806.67		9.58	3266.67		9.58	3163.33
9.59	2840		9.59	2526.67		9.59	2770		9.59	3266.67		9.59	3103.33
9.6	2956.67		9.6	2433.33		9.6	2913.33		9.6	3403.33		9.6	3163.33
9.61	2893.33		9.61	2430		9.61	2953.33		9.61	3210		9.61	3100
9.62	2900		9.62	2373.33		9.62	2843.33		9.62	3520		9.62	3276.67
9.63	2936.67		9.63	2483.33		9.63	2710		9.63	3310		9.63	3156.67
9.64	2723.33		9.64	2383.33		9.64	2776.67		9.64	3463.33		9.64	3073.33
9.65	2930		9.65	2486.67		9.65	2993.33		9.65	3343.33		9.65	3100
9.66	2883.33		9.66	2473.33		9.66	2963.33		9.66	3563.33		9.66	3103.33
9.67	2873.33		9.67	2390		9.67	2846.67		9.67	3560		9.67	3233.33
9.68	2916.67		9.68	2423.33		9.68	2823.33		9.68	3343.33		9.68	3160
9.69	2933.33		9.69	2380		9.69	2783.33		9.69	3376.67		9.69	3066.67
9.7	2886.67		9.7	2456.67		9.7	2810		9.7	3473.33		9.7	3276.67
9.71	2736.67		9.71	2626.67		9.71	2736.67		9.71	3296.67		9.71	3170
9.72	2816.67		9.72	2503.33		9.72	2796.67		9.72	3496.67		9.72	3176.67
9.73	2986.67		9.73	2413.33		9.73	2750		9.73	3486.67		9.73	3176.67
9.74	2800		9.74	2420		9.74	2803.33		9.74	3320		9.74	3260
9.75	2870		9.75	2530		9.75	2943.33		9.75	3286.67		9.75	3323.33
9.76	2786.67		9.76	2260		9.76	2906.67		9.76	3420		9.76	3253.33
9.77	2900		9.77	2386.67		9.77	2953.33		9.77	3453.33		9.77	3120
9.78	2750		9.78	2463.33		9.78	2720		9.78	3466.67		9.78	3183.33
9.79	2623.33		9.79	2256.67		9.79	2823.33		9.79	3323.33		9.79	3180
9.8	2823.33		9.8	2340		9.8	2943.33		9.8	3393.33		9.8	3223.33
9.81	2913.33		9.81	2473.33		9.81	3016.67		9.81	3350		9.81	3236.67
9.82	2930		9.82	2496.67		9.82	2756.67		9.82	3466.67		9.82	3100
9.83	2916.67		9.83	2506.67		9.83	2810		9.83	3416.67		9.83	3076.67
9.84	2746.67		9.84	2446.67		9.84	2950		9.84	3216.67		9.84	3163.33
9.85	2936.67		9.85	2363.33		9.85	2880		9.85	3133.33		9.85	3223.33
9.86	3086.67		9.86	2393.33		9.86	2960		9.86	3243.33		9.86	3240
9.87	3003.33		9.87	2413.33		9.87	2953.33		9.87	3336.67		9.87	3176.67
9.88	2903.33		9.88	2553.33		9.88	2880		9.88	3390		9.88	3220
9.89	2873.33		9.89	2576.67		9.89	2863.33		9.89	3303.33		9.89	3063.33
9.9	2926.67		9.9	2450		9.9	2753.33		9.9	3293.33		9.9	3053.33
9.91	2926.67		9.91	2500		9.91	2946.67		9.91	3430		9.91	3323.33
9.92	2950		9.92	2580		9.92	2963.33		9.92	3406.67		9.92	3100
9.93	2906.67		9.93	2500		9.93	2773.33		9.93	3336.67		9.93	3146.67
9.94	2946.67		9.94	2503.33		9.94	2800		9.94	3296.67		9.94	3046.67
9.95	2913.33		9.95	2456.67		9.95	2890		9.95	3283.33		9.95	3033.33
9.96	2910		9.96	2523.33		9.96	2846.67		9.96	3313.33		9.96	3000
9.97	2963.33		9.97	2566.67		9.97	2693.33		9.97	3313.33		9.97	3313.33
9.98	2906.67		9.98	2590		9.98	2810		9.98	3260		9.98	3096.67
9.99	2873.33		9.99	2506.67		9.99	3036.67		9.99	3233.33		9.99	3043.33
10	3033.33		10	2426.67		10	2873.33		10	3250		10	3320
10.01	3066.67		10.01	2423.33		10.01	2880		10.01	3566.67		10.01	3146.67
10.02	2796.67		10.02	2486.67		10.02	2866.67		10.02	3173.33		10.02	3153.33
10.03	2966.67		10.03	2490		10.03	3056.67		10.03	3516.67		10.03	3083.33
10.04	3050		10.04	2403.33		10.04	2923.33		10.04	3463.33		10.04	3116.67
10.05	3063.33		10.05	2493.33		10.05	2913.33		10.05	3453.33		10.05	3140
10.06	2893.33		10.06	2406.67		10.06	3046.67		10.06	3363.33		10.06	3123.33
10.07	2816.67		10.07	2520		10.07	2870		10.07	3350		10.07	3330
10.08	2976.67		10.08	2693.33		10.08	2803.33		10.08	3616.67		10.08	3133.33
10.09	2976.67		10.09	2720		10.09	2980		10.09	3380		10.09	3126.67
10.1	3056.67		10.1	2603.33		10.1	2973.33		10.1	3443.33		10.1	3056.67
10.11	3000		10.11	2533.33		10.11	2880		10.11	3480		10.11	3190
10.12	2823.33		10.12	2523.33		10.12	2816.67		10.12	3220		10.12	3203.33
10.13	2850		10.13	2430		10.13	2846.67		10.13	3346.67		10.13	3133.33
10.14	2790		10.14	2503.33		10.14	2990		10.14	3390		10.14	3133.33
10.15	3060		10.15	2393.33		10.15	2823.33		10.15	3266.67		10.15	3323.33
10.16	2883.33		10.16	2560		10.16	2846.67		10.16	3460		10.16	3123.33
10.17	3000		10.17	2466.67		10.17	2813.33		10.17	3143.33		10.17	3246.67
10.18	2893.33		10.18	2426.67		10.18	3040		10.18	3283.33		10.18	3100
10.19	2803.33		10.19	2466.67		10.19	2873.33		10.19	3610		10.19	3086.67
10.2	2830		10.2	2483.33		10.2	2876.67		10.2	3630		10.2	3070
10.21	2920		10.21	2296.67		10.21	2916.67		10.21	3526.67		10.21	3253.33
10.22	2863.33		10.22	2560		10.22	2853.33		10.22	3463.33		10.22	3270
10.23	2970		10.23	2500		10.23	2690		10.23	3343.33		10.23	3180
10.24	3026.67		10.24	2476.67		10.24	2933.33		10.24	3413.33		10.24	3173.33
10.25	3060		10.25	2510		10.25	2876.67		10.25	3410		10.25	3230
10.26	2930		10.26	2526.67		10.26	2876.67		10.26	3486.67		10.26	3236.67
10.27	3090		10.27	2516.67		10.27	2950		10.27	3480		10.27	3230
10.28	2860		10.28	2486.67		10.28	2780		10.28	3253.33		10.28	3296.67
10.29	2913.33		10.29	2526.67		10.29	2843.33		10.29	3253.33		10.29	3160
10.3	2936.67		10.3	2500		10.3	2613.33		10.3	3260		10.3	3076.67
10.31	2866.67		10.31	2363.33		10.31	2916.67		10.31	3360		10.31	3083.33
10.32	2993.33		10.32	2606.67		10.32	2813.33		10.32	3436.67		10.32	3206.67
10.33	3090		10.33	2450		10.33	2756.67		10.33	3336.67		10.33	3156.67
10.34	2910		10.34	2380		10.34	2946.67		10.34	3340		10.34	3133.33
10.35	2950		10.35	2403.33		10.35	2780		10.35	3333.33		10.35	3166.67
10.36	2966.67		10.36	2473.33		10.36	3006.67		10.36	3506.67		10.36	3180
10.37	2786.67		10.37	2420		10.37	2936.67		10.37	3230		10.37	3086.67
10.38	3056.67		10.38	2503.33		10.38	2856.67		10.38	3520		10.38	2963.33
10.39	3043.33		10.39	2680		10.39	3013.33		10.39	3436.67		10.39	3143.33
10.4	3050		10.4	2656.67		10.4	2850		10.4	3563.33		10.4	3106.67
10.41	2860		10.41	2636.67		10.41	2750		10.41	3473.33		10.41	3190
10.42	2813.33		10.42	2566.67		10.42	2873.33		10.42	3423.33		10.42	3130
10.43	2776.67		10.43	2413.33		10.43	2876.67		10.43	3513.33		10.43	3156.67
10.44	2910		10.44	2450		10.44	2793.33		10.44	3396.67		10.44	3263.33
10.45	2913.33		10.45	2506.67		10.45	2703.33		10.45	3456.67		10.45	3086.67
10.46	2933.33		10.46	2536.67		10.46	3046.67		10.46	3400		10.46	3056.67
10.47	2820		10.47	2630		10.47	3000		10.47	3210		10.47	2923.33
10.48	2893.33		10.48	2540		10.48	2943.33		10.48	3310		10.48	3176.67
10.49	3060		10.49	2550		10.49	3076.67		10.49	3466.67		10.49	3126.67
10.5	2926.67		10.5	2506.67		10.5	2793.33		10.5	3400		10.5	3210
10.51	2843.33		10.51	2486.67		10.51	2886.67		10.51	3483.33		10.51	3096.67
10.52	3023.33		10.52	2620		10.52	2860		10.52	3296.67		10.52	3210
10.53	2983.33		10.53	2680		10.53	2846.67		10.53	3510		10.53	3110
10.54	2936.67		10.54	2666.67		10.54	2903.33		10.54	3416.67		10.54	3073.33
10.55	2943.33		10.55	2463.33		10.55	2926.67		10.55	3463.33		10.55	3140
10.56	2973.33		10.56	2463.33		10.56	2863.33		10.56	3596.67		10.56	3313.33
10.57	2860		10.57	2553.33		10.57	2846.67		10.57	3266.67		10.57	3030
10.58	2996.67		10.58	2486.67		10.58	2866.67		10.58	3233.33		10.58	3133.33
10.59	2883.33		10.59	2596.67		10.59	2853.33		10.59	3406.67		10.59	3033.33
10.6	2766.67		10.6	2456.67		10.6	2970		10.6	3416.67		10.6	3186.67
10.61	3013.33		10.61	2413.33		10.61	3016.67		10.61	3303.33		10.61	3043.33
10.62	3030		10.62	2430		10.62	2960		10.62	3556.67		10.62	3136.67
10.63	2840		10.63	2466.67		10.63	3016.67		10.63	3376.67		10.63	3240
10.64	2876.67		10.64	2560		10.64	2906.67		10.64	3446.67		10.64	3073.33
10.65	3036.67		10.65	2460		10.65	2786.67		10.65	3406.67		10.65	2993.33
10.66	3026.67		10.66	2423.33		10.66	2823.33		10.66	3390		10.66	3090
10.67	2920		10.67	2623.33		10.67	3060		10.67	3243.33		10.67	2943.33
10.68	2883.33		10.68	2593.33		10.68	2810		10.68	3370		10.68	3106.67
10.69	2843.33		10.69	2446.67		10.69	3006.67		10.69	3206.67		10.69	3066.67
10.7	2960		10.7	2546.67		10.7	2826.67		10.7	3333.33		10.7	3073.33
10.71	2973.33		10.71	2516.67		10.71	2800		10.71	3330		10.71	3150
10.72	2986.67		10.72	2493.33		10.72	2893.33		10.72	3383.33		10.72	3046.67
10.73	2800		10.73	2366.67		10.73	2853.33		10.73	3516.67		10.73	3056.67
10.74	2910		10.74	2583.33		10.74	2736.67		10.74	3500		10.74	3223.33
10.75	2940		10.75	2406.67		10.75	2893.33		10.75	3593.33		10.75	3000
10.76	2813.33		10.76	2426.67		10.76	2763.33		10.76	3573.33		10.76	2980
10.77	3023.33		10.77	2456.67		10.77	2880		10.77	3290		10.77	3026.67
10.78	2873.33		10.78	2623.33		10.78	2956.67		10.78	3313.33		10.78	3060
10.79	2990		10.79	2450		10.79	2920		10.79	3500		10.79	3026.67
10.8	3120		10.8	2486.67		10.8	2836.67		10.8	3443.33		10.8	3140
10.81	3150		10.81	2523.33		10.81	2733.33		10.81	3440		10.81	3113.33
10.82	3030		10.82	2600		10.82	2913.33		10.82	3390		10.82	3250
10.83	3086.67		10.83	2603.33		10.83	2896.67		10.83	3343.33		10.83	3126.67
10.84	2996.67		10.84	2466.67		10.84	2976.67		10.84	3490		10.84	3143.33
10.85	2970		10.85	2490		10.85	2860		10.85	3230		10.85	3166.67
10.86	2836.67		10.86	2473.33		10.86	2876.67		10.86	3403.33		10.86	3240
10.87	3023.33		10.87	2463.33		10.87	2786.67		10.87	3300		10.87	3103.33
10.88	2983.33		10.88	2673.33		10.88	2823.33		10.88	3416.67		10.88	3010
10.89	2966.67		10.89	2510		10.89	2980		10.89	3440		10.89	3263.33
10.9	2980		10.9	2690		10.9	2893.33		10.9	3416.67		10.9	3123.33
10.91	2996.67		10.91	2590		10.91	2853.33		10.91	3546.67		10.91	3230
10.92	2816.67		10.92	2530		10.92	3010		10.92	3350		10.92	3050
10.93	2943.33		10.93	2686.67		10.93	2730		10.93	3326.67		10.93	2943.33
10.94	2870		10.94	2590		10.94	2930		10.94	3420		10.94	3110
10.95	2960		10.95	2420		10.95	2923.33		10.95	3420		10.95	2976.67
10.96	2956.67		10.96	2616.67		10.96	2843.33		10.96	3343.33		10.96	3146.67
10.97	3050		10.97	2676.67		10.97	2713.33		10.97	3360		10.97	3120
10.98	3103.33		10.98	2546.67		10.98	2823.33		10.98	3663.33		10.98	3140
10.99	3026.67		10.99	2436.67		10.99	2996.67		10.99	3496.67		10.99	3130
11	3050		11	2543.33		11	2813.33		11	3523.33		11	3076.67
11.01	2953.33		11.01	2426.67		11.01	2966.67		11.01	3396.67		11.01	3120
11.02	2970		11.02	2403.33		11.02	2940		11.02	3346.67		11.02	3136.67
11.03	3056.67		11.03	2613.33		11.03	2720		11.03	3406.67		11.03	3130
11.04	3000		11.04	2636.67		11.04	3046.67		11.04	3320		11.04	2980
11.05	3023.33		11.05	2493.33		11.05	2936.67		11.05	3210		11.05	2993.33
11.06	2866.67		11.06	2453.33		11.06	2873.33		11.06	3346.67		11.06	2996.67
11.07	3000		11.07	2623.33		11.07	2826.67		11.07	3340		11.07	3056.67
11.08	2960		11.08	2350		11.08	2916.67		11.08	3336.67		11.08	3126.67
11.09	2860		11.09	2496.67		11.09	2893.33		11.09	3290		11.09	3306.67
11.1	3013.33		11.1	2553.33		11.1	2896.67		11.1	3423.33		11.1	3103.33
11.11	3026.67		11.11	2736.67		11.11	2840		11.11	3556.67		11.11	3216.67
11.12	2906.67		11.12	2630		11.12	2986.67		11.12	3413.33		11.12	3023.33
11.13	3093.33		11.13	2633.33		11.13	2903.33		11.13	3426.67		11.13	3026.67
11.14	3120		11.14	2673.33		11.14	2890		11.14	3560		11.14	2963.33
11.15	3233.33		11.15	2596.67		11.15	2820		11.15	3426.67		11.15	2896.67
11.16	3053.33		11.16	2573.33		11.16	2770		11.16	3456.67		11.16	3100
11.17	2906.67		11.17	2643.33		11.17	2873.33		11.17	3390		11.17	3190
11.18	3133.33		11.18	2663.33		11.18	2940		11.18	3490		11.18	3016.67
11.19	2976.67		11.19	2693.33		11.19	2883.33		11.19	3486.67		11.19	3126.67
11.2	3263.33		11.2	2623.33		11.2	2913.33		11.2	3576.67		11.2	3196.67
11.21	2946.67		11.21	2623.33		11.21	2806.67		11.21	3640		11.21	3080
11.22	3106.67		11.22	2443.33		11.22	2973.33		11.22	3440		11.22	2960
11.23	3193.33		11.23	2626.67		11.23	2836.67		11.23	3343.33		11.23	3120
11.24	3073.33		11.24	2560		11.24	2920		11.24	3446.67		11.24	3010
11.25	3040		11.25	2530		11.25	2873.33		11.25	3503.33		11.25	3046.67
11.26	2796.67		11.26	2556.67		11.26	2923.33		11.26	3336.67		11.26	3050
11.27	3113.33		11.27	2536.67		11.27	2896.67		11.27	3543.33		11.27	3123.33
11.28	3080		11.28	2470		11.28	2863.33		11.28	3320		11.28	3060
11.29	3123.33		11.29	2476.67		11.29	2990		11.29	3373.33		11.29	3166.67
11.3	3196.67		11.3	2570		11.3	2903.33		11.3	3266.67		11.3	3223.33
11.31	3123.33		11.31	2636.67		11.31	2886.67		11.31	3426.67		11.31	3240
11.32	3033.33		11.32	2640		11.32	2796.67		11.32	3453.33		11.32	3186.67
11.33	3073.33		11.33	2693.33		11.33	2863.33		11.33	3553.33		11.33	3276.67
11.34	3093.33		11.34	2546.67		11.34	2780		11.34	3440		11.34	3086.67
11.35	3253.33		11.35	2546.67		11.35	3083.33		11.35	3413.33		11.35	3086.67
11.36	3093.33		11.36	2606.67		11.36	3013.33		11.36	3300		11.36	3073.33
11.37	2990		11.37	2640		11.37	2936.67		11.37	3386.67		11.37	3120
11.38	3213.33		11.38	2500		11.38	2863.33		11.38	3426.67		11.38	2953.33
11.39	3083.33		11.39	2603.33		11.39	2923.33		11.39	3413.33		11.39	2920
11.4	2980		11.4	2636.67		11.4	2896.67		11.4	3370		11.4	2983.33
11.41	3146.67		11.41	2690		11.41	2953.33		11.41	3460		11.41	3066.67
11.42	3103.33		11.42	2626.67		11.42	2870		11.42	3503.33		11.42	3130
11.43	3120		11.43	2500		11.43	2890		11.43	3460		11.43	3090
11.44	3166.67		11.44	2580		11.44	2896.67		11.44	3570		11.44	3183.33
11.45	3193.33		11.45	2583.33		11.45	2926.67		11.45	3180		11.45	3070
11.46	3256.67		11.46	2530		11.46	2900		11.46	3366.67		11.46	3130
11.47	3206.67		11.47	2533.33		11.47	2806.67		11.47	3446.67		11.47	3166.67
11.48	3120		11.48	2570		11.48	2933.33		11.48	3293.33		11.48	3166.67
11.49	3146.67		11.49	2620		11.49	2900		11.49	3413.33		11.49	3006.67
11.5	3183.33		11.5	2666.67		11.5	2973.33		11.5	3373.33		11.5	2970
11.51	3230		11.51	2676.67		11.51	2826.67		11.51	3473.33		11.51	3043.33
11.52	3180		11.52	2556.67		11.52	3050		11.52	3316.67		11.52	3066.67
11.53	3096.67		11.53	2550		11.53	2906.67		11.53	3540		11.53	3090
11.54	3033.33		11.54	2593.33		11.54	2793.33		11.54	3340		11.54	3140
11.55	2926.67		11.55	2640		11.55	2963.33		11.55	3410		11.55	3040
11.56	3180		11.56	2523.33		11.56	2880		11.56	3446.67		11.56	3116.67
11.57	3246.67		11.57	2623.33		11.57	2983.33		11.57	3410		11.57	3153.33
11.58	3253.33		11.58	2623.33		11.58	2873.33		11.58	3416.67		11.58	3130
11.59	3310		11.59	2613.33		11.59	2846.67		11.59	3480		11.59	2990
11.6	3143.33		11.6	2636.67		11.6	2986.67		11.6	3503.33		11.6	3186.67
11.61	3193.33		11.61	2530		11.61	2863.33		11.61	3536.67		11.61	3006.67
11.62	3176.67		11.62	2643.33		11.62	3076.67		11.62	3296.67		11.62	3210
11.63	3210		11.63	2626.67		11.63	3103.33		11.63	3336.67		11.63	3066.67
11.64	3236.67		11.64	2730		11.64	2936.67		11.64	3373.33		11.64	3086.67
11.65	3123.33		11.65	2546.67		11.65	2836.67		11.65	3393.33		11.65	3183.33
11.66	3183.33		11.66	2650		11.66	2806.67		11.66	3366.67		11.66	3160
11.67	3303.33		11.67	2656.67		11.67	3036.67		11.67	3350		11.67	3163.33
11.68	3150		11.68	2506.67		11.68	2996.67		11.68	3390		11.68	3130
11.69	3330		11.69	2546.67		11.69	2890		11.69	3513.33		11.69	3133.33
11.7	3296.67		11.7	2643.33		11.7	2870		11.7	3333.33		11.7	3306.67
11.71	3366.67		11.71	2633.33		11.71	2960		11.71	3550		11.71	3326.67
11.72	3110		11.72	2580		11.72	2853.33		11.72	3523.33		11.72	3126.67
11.73	3253.33		11.73	2563.33		11.73	2950		11.73	3283.33		11.73	3243.33
11.74	3220		11.74	2796.67		11.74	2883.33		11.74	3536.67		11.74	3170
11.75	3136.67		11.75	2693.33		11.75	3000		11.75	3586.67		11.75	2850
11.76	3120		11.76	2566.67		11.76	2943.33		11.76	3456.67		11.76	3306.67
11.77	3190		11.77	2613.33		11.77	3033.33		11.77	3343.33		11.77	3270
11.78	3246.67		11.78	2570		11.78	2833.33		11.78	3376.67		11.78	3153.33
11.79	3186.67		11.79	2610		11.79	2956.67		11.79	3240		11.79	3106.67
11.8	3366.67		11.8	2623.33		11.8	2990		11.8	3473.33		11.8	3023.33
11.81	3243.33		11.81	2613.33		11.81	2970		11.81	3543.33		11.81	3203.33
11.82	3253.33		11.82	2766.67		11.82	3010		11.82	3480		11.82	3123.33
11.83	3290		11.83	2686.67		11.83	3000		11.83	3653.33		11.83	3203.33
11.84	3350		11.84	2643.33		11.84	3086.67		11.84	3443.33		11.84	3153.33
11.85	3393.33		11.85	2750		11.85	2973.33		11.85	3356.67		11.85	3103.33
11.86	3230		11.86	2746.67		11.86	3043.33		11.86	3360		11.86	3286.67
11.87	3330		11.87	2740		11.87	3066.67		11.87	3400		11.87	3096.67
11.88	3326.67		11.88	2653.33		11.88	2923.33		11.88	3380		11.88	3146.67
11.89	3243.33		11.89	2733.33		11.89	2826.67		11.89	3513.33		11.89	3136.67
11.9	3230		11.9	2636.67		11.9	3080		11.9	3433.33		11.9	3073.33
11.91	3263.33		11.91	2766.67		11.91	3036.67		11.91	3563.33		11.91	3103.33
11.92	3290		11.92	2666.67		11.92	2946.67		11.92	3596.67		11.92	3106.67
11.93	3263.33		11.93	2693.33		11.93	3026.67		11.93	3546.67		11.93	3090
11.94	3320		11.94	2783.33		11.94	2976.67		11.94	3476.67		11.94	3186.67
11.95	3390		11.95	2583.33		11.95	3063.33		11.95	3300		11.95	3173.33
11.96	3390		11.96	2616.67		11.96	3136.67		11.96	3423.33		11.96	3093.33
11.97	3466.67		11.97	2746.67		11.97	3120		11.97	3550		11.97	3160
11.98	3396.67		11.98	2706.67		11.98	3120		11.98	3416.67		11.98	3070
11.99	3303.33		11.99	2736.67		11.99	2896.67		11.99	3486.67		11.99	3060
12	3216.67		12	2653.33		12	2950		12	3460		12	3060
12.01	3483.33		12.01	2696.67		12.01	3083.33		12.01	3580		12.01	3160
12.02	3466.67		12.02	2680		12.02	2920		12.02	3540		12.02	3033.33
12.03	3313.33		12.03	2720		12.03	3053.33		12.03	3570		12.03	2886.67
12.04	3516.67		12.04	2686.67		12.04	2936.67		12.04	3376.67		12.04	3123.33
12.05	3310		12.05	2780		12.05	3056.67		12.05	3430		12.05	3120
12.06	3453.33		12.06	2590		12.06	3046.67		12.06	3386.67		12.06	3110
12.07	3506.67		12.07	2720		12.07	3166.67		12.07	3236.67		12.07	3173.33
12.08	3330		12.08	2706.67		12.08	3163.33		12.08	3516.67		12.08	3093.33
12.09	3513.33		12.09	2730		12.09	3003.33		12.09	3510		12.09	3226.67
12.1	3410		12.1	2560		12.1	3110		12.1	3523.33		12.1	3210
12.11	3630		12.11	2740		12.11	3076.67		12.11	3436.67		12.11	3123.33
12.12	3396.67		12.12	2703.33		12.12	2816.67		12.12	3370		12.12	3233.33
12.13	3486.67		12.13	2730		12.13	3153.33		12.13	3470		12.13	3123.33
12.14	3550		12.14	2766.67		12.14	3163.33		12.14	3480		12.14	3080
12.15	3500		12.15	2833.33		12.15	3110		12.15	3543.33		12.15	3033.33
12.16	3546.67		12.16	2806.67		12.16	2913.33		12.16	3563.33		12.16	3016.67
12.17	3626.67		12.17	2636.67		12.17	2993.33		12.17	3533.33		12.17	3180
12.18	3566.67		12.18	2763.33		12.18	3173.33		12.18	3406.67		12.18	3196.67
12.19	3480		12.19	2880		12.19	2933.33		12.19	3550		12.19	3186.67
12.2	3663.33		12.2	2716.67		12.2	3156.67		12.2	3643.33		12.2	3003.33
12.21	3363.33		12.21	2740		12.21	3176.67		12.21	3513.33		12.21	3103.33
12.22	3553.33		12.22	2806.67		12.22	3013.33		12.22	3530		12.22	3300
12.23	3533.33		12.23	2723.33		12.23	2973.33		12.23	3490		12.23	2820
12.24	3533.33		12.24	2790		12.24	3016.67		12.24	3476.67		12.24	2996.67
12.25	3373.33		12.25	2710		12.25	3063.33		12.25	3446.67		12.25	2993.33
12.26	3596.67		12.26	2796.67		12.26	3023.33		12.26	3310		12.26	2920
12.27	3600		12.27	2786.67		12.27	2930		12.27	3383.33		12.27	3050
12.28	3663.33		12.28	2903.33		12.28	3163.33		12.28	3280		12.28	3193.33
12.29	3423.33		12.29	2880		12.29	3050		12.29	3466.67		12.29	3116.67
12.3	3570		12.3	2696.67		12.3	3053.33		12.3	3536.67		12.3	3150
12.31	3500		12.31	2823.33		12.31	2960		12.31	3530		12.31	3093.33
12.32	3630		12.32	2693.33		12.32	3070		12.32	3526.67		12.32	3190
12.33	3366.67		12.33	2923.33		12.33	3103.33		12.33	3366.67		12.33	3203.33
12.34	3750		12.34	2870		12.34	2920		12.34	3423.33		12.34	3086.67
12.35	3670		12.35	2866.67		12.35	3166.67		12.35	3423.33		12.35	3010
12.36	3526.67		12.36	2736.67		12.36	3193.33		12.36	3573.33		12.36	3216.67
12.37	3596.67		12.37	2806.67		12.37	3173.33		12.37	3513.33		12.37	3263.33
12.38	3566.67		12.38	2866.67		12.38	3150		12.38	3513.33		12.38	3063.33
12.39	3600		12.39	2793.33		12.39	2986.67		12.39	3483.33		12.39	3030
12.4	3673.33		12.4	2840		12.4	2936.67		12.4	3356.67		12.4	3226.67
12.41	3626.67		12.41	2840		12.41	3113.33		12.41	3506.67		12.41	3233.33
12.42	3696.67		12.42	2710		12.42	3120		12.42	3360		12.42	3110
12.43	3596.67		12.43	2863.33		12.43	3076.67		12.43	3423.33		12.43	2870
12.44	3560		12.44	3156.67		12.44	3053.33		12.44	3533.33		12.44	3093.33
12.45	3793.33		12.45	2903.33		12.45	3156.67		12.45	3610		12.45	3090
12.46	3860		12.46	2983.33		12.46	3336.67		12.46	3360		12.46	3120
12.47	3790		12.47	2886.67		12.47	3170		12.47	3556.67		12.47	3143.33
12.48	3646.67		12.48	2810		12.48	3163.33		12.48	3413.33		12.48	2983.33
12.49	3883.33		12.49	2776.67		12.49	3116.67		12.49	3420		12.49	3033.33
12.5	3796.67		12.5	2813.33		12.5	3183.33		12.5	3406.67		12.5	3050
12.51	3736.67		12.51	2776.67		12.51	3100		12.51	3506.67		12.51	3060
12.52	3986.67		12.52	2796.67		12.52	3163.33		12.52	3290		12.52	3103.33
12.53	3793.33		12.53	2893.33		12.53	3063.33		12.53	3273.33		12.53	3200
12.54	3716.67		12.54	2926.67		12.54	3270		12.54	3440		12.54	3136.67
12.55	3690		12.55	2736.67		12.55	2946.67		12.55	3426.67		12.55	3140
12.56	3763.33		12.56	2906.67		12.56	3343.33		12.56	3540		12.56	3146.67
12.57	3896.67		12.57	2926.67		12.57	3230		12.57	3540		12.57	3230
12.58	3910		12.58	2990		12.58	3133.33		12.58	3343.33		12.58	3143.33
12.59	4053.33		12.59	3036.67		12.59	3300		12.59	3560		12.59	3260
12.6	3803.33		12.6	3066.67		12.6	3196.67		12.6	3573.33		12.6	3250
12.61	4013.33		12.61	2980		12.61	3116.67		12.61	3513.33		12.61	3026.67
12.62	3830		12.62	2810		12.62	3226.67		12.62	3630		12.62	3156.67
12.63	4013.33		12.63	2940		12.63	3210		12.63	3360		12.63	3250
12.64	3900		12.64	3123.33		12.64	3203.33		12.64	3660		12.64	3133.33
12.65	4110		12.65	2986.67		12.65	3223.33		12.65	3403.33		12.65	3226.67
12.66	4030		12.66	2926.67		12.66	3183.33		12.66	3506.67		12.66	3133.33
12.67	3980		12.67	3040		12.67	3183.33		12.67	3553.33		12.67	2983.33
12.68	3863.33		12.68	3106.67		12.68	3236.67		12.68	3523.33		12.68	3103.33
12.69	4083.33		12.69	2823.33		12.69	3203.33		12.69	3483.33		12.69	3080
12.7	4036.67		12.7	2773.33		12.7	3303.33		12.7	3740		12.7	3253.33
12.71	3990		12.71	2886.67		12.71	3176.67		12.71	3786.67		12.71	2980
12.72	3993.33		12.72	2826.67		12.72	3176.67		12.72	3533.33		12.72	3273.33
12.73	3976.67		12.73	3003.33		12.73	3256.67		12.73	3496.67		12.73	3023.33
12.74	4193.33		12.74	2920		12.74	3283.33		12.74	3610		12.74	3026.67
12.75	4246.67		12.75	2843.33		12.75	3283.33		12.75	3613.33		12.75	3370
12.76	4130		12.76	2866.67		12.76	3180		12.76	3566.67		12.76	2983.33
12.77	4113.33		12.77	2996.67		12.77	3360		12.77	3490		12.77	3180
12.78	4096.67		12.78	2950		12.78	3213.33		12.78	3580		12.78	3116.67
12.79	4133.33		12.79	3163.33		12.79	3133.33		12.79	3470		12.79	3236.67
12.8	4216.67		12.8	3190		12.8	3353.33		12.8	3506.67		12.8	3213.33
12.81	4086.67		12.81	2966.67		12.81	3250		12.81	3610		12.81	3133.33
12.82	4093.33		12.82	3016.67		12.82	3250		12.82	3503.33		12.82	3203.33
12.83	4190		12.83	3166.67		12.83	3383.33		12.83	3630		12.83	2993.33
12.84	4206.67		12.84	3026.67		12.84	3140		12.84	3670		12.84	3370
12.85	4310		12.85	3060		12.85	3186.67		12.85	3546.67		12.85	3150
12.86	4423.33		12.86	3080		12.86	3163.33		12.86	3630		12.86	3123.33
12.87	4293.33		12.87	3056.67		12.87	3263.33		12.87	3553.33		12.87	3040
12.88	4176.67		12.88	2973.33		12.88	3003.33		12.88	3576.67		12.88	3053.33
12.89	4423.33		12.89	3090		12.89	3330		12.89	3613.33		12.89	3166.67
12.9	4166.67		12.9	3123.33		12.9	3310		12.9	3500		12.9	3113.33
12.91	4200		12.91	3256.67		12.91	3313.33		12.91	3610		12.91	3203.33
12.92	4183.33		12.92	3093.33		12.92	3363.33		12.92	3600		12.92	2966.67
12.93	4303.33		12.93	3126.67		12.93	3343.33		12.93	3730		12.93	3116.67
12.94	4400		12.94	2983.33		12.94	3406.67		12.94	3756.67		12.94	2933.33
12.95	4416.67		12.95	3043.33		12.95	3476.67		12.95	3663.33		12.95	2950
12.96	4366.67		12.96	3190		12.96	3166.67		12.96	3566.67		12.96	3076.67
12.97	4526.67		12.97	3103.33		12.97	3253.33		12.97	3683.33		12.97	3110
12.98	4576.67		12.98	3116.67		12.98	3426.67		12.98	3590		12.98	3126.67
12.99	4353.33		12.99	3033.33		12.99	3476.67		12.99	3540		12.99	3026.67
13	4396.67		13	3216.67		13	3436.67		13	3476.67		13	3136.67
13.01	4333.33		13.01	3163.33		13.01	3510		13.01	3420		13.01	3030
13.02	4593.33		13.02	3293.33		13.02	3446.67		13.02	3633.33		13.02	3163.33
13.03	4533.33		13.03	3313.33		13.03	3400		13.03	3463.33		13.03	3116.67
13.04	4510		13.04	3173.33		13.04	3476.67		13.04	3426.67		13.04	3013.33
13.05	4536.67		13.05	3196.67		13.05	3460		13.05	3503.33		13.05	2923.33
13.06	4643.33		13.06	3180		13.06	3543.33		13.06	3696.67		13.06	3196.67
13.07	4846.67		13.07	3306.67		13.07	3343.33		13.07	3630		13.07	3070
13.08	4703.33		13.08	3260		13.08	3286.67		13.08	3700		13.08	3113.33
13.09	4570		13.09	3366.67		13.09	3610		13.09	3680		13.09	3116.67
13.1	4586.67		13.1	3293.33		13.1	3570		13.1	3660		13.1	3163.33
13.11	4740		13.11	3253.33		13.11	3406.67		13.11	3613.33		13.11	3140
13.12	4806.67		13.12	3296.67		13.12	3406.67		13.12	3413.33		13.12	3193.33
13.13	4626.67		13.13	3216.67		13.13	3396.67		13.13	3523.33		13.13	3196.67
13.14	4623.33		13.14	3273.33		13.14	3470		13.14	3530		13.14	3043.33
13.15	4790		13.15	3356.67		13.15	3236.67		13.15	3633.33		13.15	3166.67
13.16	4750		13.16	3256.67		13.16	3333.33		13.16	3673.33		13.16	3183.33
13.17	4846.67		13.17	3396.67		13.17	3490		13.17	3706.67		13.17	3123.33
13.18	4933.33		13.18	3416.67		13.18	3466.67		13.18	3596.67		13.18	3130
13.19	4896.67		13.19	3383.33		13.19	3426.67		13.19	3623.33		13.19	3026.67
13.2	4800		13.2	3470		13.2	3736.67		13.2	3640		13.2	3003.33
13.21	4950		13.21	3536.67		13.21	3626.67		13.21	3610		13.21	3133.33
13.22	4860		13.22	3370		13.22	3393.33		13.22	3636.67		13.22	3183.33
13.23	5063.33		13.23	3296.67		13.23	3606.67		13.23	3446.67		13.23	3220
13.24	4983.33		13.24	3363.33		13.24	3480		13.24	3540		13.24	3136.67
13.25	4950		13.25	3256.67		13.25	3460		13.25	3513.33		13.25	3053.33
13.26	5020		13.26	3603.33		13.26	3583.33		13.26	3520		13.26	3143.33
13.27	4970		13.27	3440		13.27	3440		13.27	3546.67		13.27	3280
13.28	5213.33		13.28	3376.67		13.28	3383.33		13.28	3763.33		13.28	3183.33
13.29	4940		13.29	3350		13.29	3646.67		13.29	3653.33		13.29	3150
13.3	4903.33		13.3	3526.67		13.3	3423.33		13.3	3620		13.3	3073.33
13.31	5326.67		13.31	3613.33		13.31	3453.33		13.31	3576.67		13.31	3213.33
13.32	5096.67		13.32	3366.67		13.32	3520		13.32	3643.33		13.32	3123.33
13.33	5060		13.33	3576.67		13.33	3710		13.33	3620		13.33	3110
13.34	5053.33		13.34	3586.67		13.34	3730		13.34	3710		13.34	3146.67
13.35	5096.67		13.35	3630		13.35	3580		13.35	3463.33		13.35	3073.33
13.36	5143.33		13.36	3680		13.36	3456.67		13.36	3633.33		13.36	3253.33
13.37	5266.67		13.37	3623.33		13.37	3563.33		13.37	3526.67		13.37	3120
13.38	5070		13.38	3616.67		13.38	3626.67		13.38	3650		13.38	2990
13.39	5373.33		13.39	3620		13.39	3590		13.39	3730		13.39	3146.67
13.4	5266.67		13.4	3590		13.4	3776.67		13.4	3693.33		13.4	3120
13.41	5143.33		13.41	3613.33		13.41	3593.33		13.41	3780		13.41	3126.67
13.42	5393.33		13.42	3730		13.42	3563.33		13.42	3643.33		13.42	3086.67
13.43	5233.33		13.43	3620		13.43	3720		13.43	3710		13.43	3203.33
13.44	5356.67		13.44	3510		13.44	3810		13.44	3536.67		13.44	3290
13.45	5280		13.45	3740		13.45	3943.33		13.45	3656.67		13.45	3006.67
13.46	5353.33		13.46	3643.33		13.46	3653.33		13.46	3550		13.46	3030
13.47	5340		13.47	3553.33		13.47	3473.33		13.47	3616.67		13.47	3313.33
13.48	5676.67		13.48	3773.33		13.48	3640		13.48	3690		13.48	3083.33
13.49	5213.33		13.49	3653.33		13.49	3616.67		13.49	3436.67		13.49	3110
13.5	5470		13.5	3700		13.5	3796.67		13.5	3670		13.5	3176.67
13.51	5500		13.51	3796.67		13.51	3533.33		13.51	3843.33		13.51	3120
13.52	5823.33		13.52	3496.67		13.52	3616.67		13.52	3643.33		13.52	3093.33
13.53	5370		13.53	3730		13.53	3876.67		13.53	3823.33		13.53	3166.67
13.54	5636.67		13.54	3793.33		13.54	3633.33		13.54	3696.67		13.54	3116.67
13.55	5323.33		13.55	3793.33		13.55	3843.33		13.55	3776.67		13.55	3243.33
13.56	5506.67		13.56	3846.67		13.56	3770		13.56	3793.33		13.56	3160
13.57	5546.67		13.57	3753.33		13.57	3690		13.57	3796.67		13.57	3206.67
13.58	5580		13.58	3740		13.58	3713.33		13.58	3786.67		13.58	3040
13.59	5436.67		13.59	3586.67		13.59	3680		13.59	3656.67		13.59	3096.67
13.6	5360		13.6	3763.33		13.6	3430		13.6	3610		13.6	3133.33
13.61	5546.67		13.61	3760		13.61	3713.33		13.61	3720		13.61	3030
13.62	5816.67		13.62	3640		13.62	3790		13.62	3660		13.62	3100
13.63	5493.33		13.63	3933.33		13.63	3770		13.63	3580		13.63	3043.33
13.64	5800		13.64	3853.33		13.64	3793.33		13.64	3640		13.64	3096.67
13.65	5563.33		13.65	3853.33		13.65	3716.67		13.65	3640		13.65	3123.33
13.66	5810		13.66	4013.33		13.66	3860		13.66	3693.33		13.66	3010
13.67	5613.33		13.67	3716.67		13.67	3753.33		13.67	3633.33		13.67	2953.33
13.68	5903.33		13.68	3760		13.68	3580		13.68	3830		13.68	3150
13.69	5953.33		13.69	3986.67		13.69	3653.33		13.69	3786.67		13.69	3243.33
13.7	5810		13.7	3756.67		13.7	3773.33		13.7	3640		13.7	3106.67
13.71	5776.67		13.71	4063.33		13.71	3816.67		13.71	3690		13.71	3156.67
13.72	5820		13.72	4030		13.72	3716.67		13.72	3746.67		13.72	3250
13.73	6083.33		13.73	3816.67		13.73	3646.67		13.73	3773.33		13.73	3176.67
13.74	6126.67		13.74	3943.33		13.74	3793.33		13.74	3690		13.74	3073.33
13.75	5860		13.75	3873.33		13.75	4043.33		13.75	3783.33		13.75	3276.67
13.76	5730		13.76	3976.67		13.76	3770		13.76	3810		13.76	3080
13.77	5996.67		13.77	4000		13.77	3716.67		13.77	3633.33		13.77	3030
13.78	5766.67		13.78	3973.33		13.78	3940		13.78	3610		13.78	3170
13.79	6110		13.79	3983.33		13.79	3843.33		13.79	3703.33		13.79	3103.33
13.8	5846.67		13.8	4063.33		13.8	3780		13.8	3710		13.8	3160
13.81	5810		13.81	4030		13.81	3773.33		13.81	3776.67		13.81	3093.33
13.82	5936.67		13.82	3966.67		13.82	3956.67		13.82	3836.67		13.82	3140
13.83	5913.33		13.83	3990		13.83	3713.33		13.83	3573.33		13.83	3226.67
13.84	5990		13.84	3930		13.84	3763.33		13.84	3810		13.84	3146.67
13.85	6140		13.85	4053.33		13.85	3746.67		13.85	3660		13.85	3130
13.86	6000		13.86	4016.67		13.86	3953.33		13.86	3630		13.86	3143.33
13.87	6043.33		13.87	4126.67		13.87	3720		13.87	3543.33		13.87	3096.67
13.88	6240		13.88	4133.33		13.88	3850		13.88	3826.67		13.88	3186.67
13.89	6123.33		13.89	4030		13.89	3776.67		13.89	3700		13.89	3183.33
13.9	6053.33		13.9	4163.33		13.9	3836.67		13.9	3756.67		13.9	3173.33
13.91	5960		13.91	4203.33		13.91	3716.67		13.91	3980		13.91	3050
13.92	6150		13.92	4120		13.92	3853.33		13.92	3876.67		13.92	3226.67
13.93	6136.67		13.93	3976.67		13.93	3823.33		13.93	3756.67		13.93	3133.33
13.94	5960		13.94	4093.33		13.94	3893.33		13.94	3776.67		13.94	3006.67
13.95	6003.33		13.95	4086.67		13.95	3970		13.95	3670		13.95	3066.67
13.96	6073.33		13.96	4090		13.96	4053.33		13.96	3670		13.96	3210
13.97	6036.67		13.97	3990		13.97	3966.67		13.97	3503.33		13.97	3056.67
13.98	6133.33		13.98	4153.33		13.98	3890		13.98	3656.67		13.98	3010
13.99	6193.33		13.99	4180		13.99	4043.33		13.99	3700		13.99	3013.33
14	6123.33		14	3903.33		14	3746.67		14	3840		14	2936.67
14.01	6133.33		14.01	3993.33		14.01	3853.33		14.01	3773.33		14.01	2976.67
14.02	6223.33		14.02	3986.67		14.02	3736.67		14.02	3693.33		14.02	3130
14.03	6346.67		14.03	3963.33		14.03	3920		14.03	3736.67		14.03	3143.33
14.04	6163.33		14.04	3870		14.04	3553.33		14.04	3680		14.04	2990
14.05	6190		14.05	3936.67		14.05	3743.33		14.05	3706.67		14.05	3010
14.06	6153.33		14.06	4043.33		14.06	3573.33		14.06	3510		14.06	3096.67
14.07	6166.67		14.07	3933.33		14.07	3760		14.07	3813.33		14.07	2920
14.08	6250		14.08	3946.67		14.08	3896.67		14.08	3706.67		14.08	3080
14.09	6050		14.09	4190		14.09	3813.33		14.09	3646.67		14.09	3123.33
14.1	6220		14.1	4080		14.1	3780		14.1	3466.67		14.1	3083.33
14.11	6056.67		14.11	4193.33		14.11	3680		14.11	3583.33		14.11	3010
14.12	6023.33		14.12	4050		14.12	3800		14.12	3580		14.12	3233.33
14.13	6140		14.13	4053.33		14.13	3946.67		14.13	3650		14.13	3183.33
14.14	6200		14.14	4150		14.14	3780		14.14	3556.67		14.14	3140
14.15	6370		14.15	4123.33		14.15	3713.33		14.15	3770		14.15	2990
14.16	6190		14.16	4073.33		14.16	3690		14.16	3656.67		14.16	3066.67
14.17	6083.33		14.17	3843.33		14.17	3713.33		14.17	3873.33		14.17	3010
14.18	5950		14.18	3970		14.18	3903.33		14.18	3850		14.18	2976.67
14.19	6323.33		14.19	4036.67		14.19	3686.67		14.19	3730		14.19	3000
14.2	5960		14.2	4043.33		14.2	3900		14.2	3826.67		14.2	2923.33
14.21	5996.67		14.21	3960		14.21	3756.67		14.21	3550		14.21	3126.67
14.22	5890		14.22	3920		14.22	3833.33		14.22	3666.67		14.22	3253.33
14.23	5896.67		14.23	3800		14.23	3800		14.23	3666.67		14.23	3063.33
14.24	6053.33		14.24	3836.67		14.24	3840		14.24	3613.33		14.24	3246.67
14.25	5940		14.25	4086.67		14.25	3816.67		14.25	3836.67		14.25	2966.67
14.26	5913.33		14.26	4060		14.26	3713.33		14.26	3646.67		14.26	3093.33
14.27	5870		14.27	3760		14.27	3780		14.27	3696.67		14.27	3080
14.28	6003.33		14.28	4016.67		14.28	3666.67		14.28	3650		14.28	3223.33
14.29	6060		14.29	3943.33		14.29	3853.33		14.29	3786.67		14.29	2976.67
14.3	5966.67		14.3	3853.33		14.3	3653.33		14.3	3570		14.3	2956.67
14.31	5960		14.31	3803.33		14.31	3550		14.31	3573.33		14.31	3103.33
14.32	5903.33		14.32	3873.33		14.32	3776.67		14.32	3573.33		14.32	3156.67
14.33	5926.67		14.33	3776.67		14.33	3713.33		14.33	3710		14.33	3183.33
14.34	5960		14.34	3946.67		14.34	3690		14.34	3793.33		14.34	3246.67
14.35	5836.67		14.35	3776.67		14.35	3783.33		14.35	3616.67		14.35	3090
14.36	5883.33		14.36	4030		14.36	3583.33		14.36	3830		14.36	3240
14.37	5900		14.37	3760		14.37	3686.67		14.37	3543.33		14.37	2966.67
14.38	5766.67		14.38	3840		14.38	3656.67		14.38	3570		14.38	3050
14.39	5720		14.39	3766.67		14.39	3823.33		14.39	3693.33		14.39	3003.33
14.4	5563.33		14.4	3690		14.4	3656.67		14.4	3593.33		14.4	2893.33
14.41	5736.67		14.41	3836.67		14.41	3586.67		14.41	3646.67		14.41	3116.67
14.42	5746.67		14.42	3763.33		14.42	3606.67		14.42	3636.67		14.42	3276.67
14.43	5596.67		14.43	3723.33		14.43	3540		14.43	3600		14.43	3150
14.44	5866.67		14.44	3693.33		14.44	3406.67		14.44	3630		14.44	3030
14.45	5393.33		14.45	3576.67		14.45	3583.33		14.45	3616.67		14.45	2940
14.46	5366.67		14.46	3443.33		14.46	3586.67		14.46	3736.67		14.46	3046.67
14.47	5473.33		14.47	3666.67		14.47	3583.33		14.47	3663.33		14.47	2936.67
14.48	5516.67		14.48	3656.67		14.48	3506.67		14.48	3656.67		14.48	3076.67
14.49	5356.67		14.49	3573.33		14.49	3546.67		14.49	3546.67		14.49	3220
14.5	5470		14.5	3466.67		14.5	3673.33		14.5	3563.33		14.5	3026.67
14.51	5526.67		14.51	3550		14.51	3563.33		14.51	3520		14.51	2973.33
14.52	5586.67		14.52	3463.33		14.52	3743.33		14.52	3390		14.52	3196.67
14.53	5426.67		14.53	3536.67		14.53	3540		14.53	3300		14.53	3303.33
14.54	5380		14.54	3576.67		14.54	3616.67		14.54	3633.33		14.54	3126.67
14.55	5233.33		14.55	3570		14.55	3370		14.55	3586.67		14.55	3060
14.56	5116.67		14.56	3383.33		14.56	3446.67		14.56	3526.67		14.56	3063.33
14.57	5250		14.57	3533.33		14.57	3486.67		14.57	3613.33		14.57	3096.67
14.58	5170		14.58	3600		14.58	3360		14.58	3676.67		14.58	2983.33
14.59	5076.67		14.59	3573.33		14.59	3566.67		14.59	3626.67		14.59	3130
14.6	5030		14.6	3440		14.6	3513.33		14.6	3570		14.6	3066.67
14.61	5336.67		14.61	3550		14.61	3383.33		14.61	3506.67		14.61	3233.33
14.62	5100		14.62	3456.67		14.62	3566.67		14.62	3723.33		14.62	3086.67
14.63	4836.67		14.63	3243.33		14.63	3460		14.63	3500		14.63	3106.67
14.64	4960		14.64	3576.67		14.64	3340		14.64	3453.33		14.64	3103.33
14.65	4930		14.65	3410		14.65	3516.67		14.65	3540		14.65	3033.33
14.66	4916.67		14.66	3243.33		14.66	3476.67		14.66	3723.33		14.66	3193.33
14.67	4830		14.67	3233.33		14.67	3420		14.67	3550		14.67	3080
14.68	4963.33		14.68	3383.33		14.68	3360		14.68	3503.33		14.68	3150
14.69	4843.33		14.69	3206.67		14.69	3483.33		14.69	3426.67		14.69	2983.33
14.7	4720		14.7	3380		14.7	3513.33		14.7	3580		14.7	3313.33
14.71	4856.67		14.71	3440		14.71	3316.67		14.71	3390		14.71	3060
14.72	4600		14.72	3220		14.72	3396.67		14.72	3770		14.72	3043.33
14.73	4796.67		14.73	3280		14.73	3290		14.73	3510		14.73	3213.33
14.74	4600		14.74	3250		14.74	3320		14.74	3573.33		14.74	3213.33
14.75	4553.33		14.75	3130		14.75	3420		14.75	3553.33		14.75	3166.67
14.76	4503.33		14.76	3223.33		14.76	3150		14.76	3563.33		14.76	3106.67
14.77	4513.33		14.77	3070		14.77	3276.67		14.77	3510		14.77	2930
14.78	4456.67		14.78	3163.33		14.78	3166.67		14.78	3523.33		14.78	3036.67
14.79	4456.67		14.79	3216.67		14.79	3230		14.79	3380		14.79	3160
14.8	4500		14.8	3270		14.8	3146.67		14.8	3520		14.8	3063.33
14.81	4383.33		14.81	3166.67		14.81	3236.67		14.81	3510		14.81	3170
14.82	4273.33		14.82	2970		14.82	3253.33		14.82	3643.33		14.82	2963.33
14.83	4423.33		14.83	3173.33		14.83	3173.33		14.83	3420		14.83	3006.67
14.84	4596.67		14.84	3040		14.84	3163.33		14.84	3546.67		14.84	3180
14.85	4723.33		14.85	3196.67		14.85	3246.67		14.85	3556.67		14.85	3240
14.86	4470		14.86	3183.33		14.86	3273.33		14.86	3546.67		14.86	3100
14.87	4176.67		14.87	3090		14.87	3370		14.87	3576.67		14.87	3080
14.88	4276.67		14.88	3116.67		14.88	3283.33		14.88	3473.33		14.88	2990
14.89	4196.67		14.89	3026.67		14.89	3190		14.89	3416.67		14.89	3096.67
14.9	4336.67		14.9	2966.67		14.9	3360		14.9	3473.33		14.9	3006.67
14.91	4196.67		14.91	2853.33		14.91	3070		14.91	3310		14.91	3046.67
14.92	4060		14.92	2890		14.92	2963.33		14.92	3253.33		14.92	3040
14.93	4270		14.93	3023.33		14.93	3160		14.93	3373.33		14.93	3043.33
14.94	4253.33		14.94	3096.67		14.94	3026.67		14.94	3433.33		14.94	3053.33
14.95	4100		14.95	3010		14.95	3103.33		14.95	3543.33		14.95	3123.33
14.96	4013.33		14.96	2953.33		14.96	3156.67		14.96	3376.67		14.96	3046.67
14.97	4073.33		14.97	3083.33		14.97	3270		14.97	3483.33		14.97	3083.33
14.98	3800		14.98	2880		14.98	3273.33		14.98	3586.67		14.98	2943.33
14.99	4026.67		14.99	3026.67		14.99	3140		14.99	3500		14.99	2986.67
15	3986.67		15	2803.33		15	3170		15	3336.67		15	3080
15.01	3980		15.01	2916.67		15.01	3010		15.01	3500		15.01	3090
15.02	3980		15.02	3123.33		15.02	3130		15.02	3483.33		15.02	3126.67
15.03	3963.33		15.03	2846.67		15.03	3163.33		15.03	3440		15.03	3123.33
15.04	3986.67		15.04	3023.33		15.04	3143.33		15.04	3530		15.04	3156.67
15.05	4153.33		15.05	2773.33		15.05	3146.67		15.05	3490		15.05	3186.67
15.06	3836.67		15.06	2993.33		15.06	3000		15.06	3290		15.06	3096.67
15.07	3776.67		15.07	2880		15.07	2993.33		15.07	3476.67		15.07	3106.67
15.08	3740		15.08	2813.33		15.08	2936.67		15.08	3373.33		15.08	3030
15.09	3926.67		15.09	2850		15.09	3073.33		15.09	3473.33		15.09	3093.33
15.1	4030		15.1	2926.67		15.1	3076.67		15.1	3360		15.1	2936.67
15.11	3700		15.11	2946.67		15.11	3063.33		15.11	3293.33		15.11	3090
15.12	3773.33		15.12	2983.33		15.12	3193.33		15.12	3540		15.12	3113.33
15.13	3833.33		15.13	2810		15.13	3120		15.13	3363.33		15.13	3110
15.14	3673.33		15.14	2766.67		15.14	2960		15.14	3293.33		15.14	3056.67
15.15	3516.67		15.15	2846.67		15.15	3010		15.15	3463.33		15.15	2943.33
15.16	3740		15.16	2813.33		15.16	2943.33		15.16	3400		15.16	2990
15.17	3783.33		15.17	2720		15.17	3073.33		15.17	3480		15.17	3093.33
15.18	3456.67		15.18	2816.67		15.18	2936.67		15.18	3516.67		15.18	3080
15.19	3640		15.19	2776.67		15.19	2880		15.19	3303.33		15.19	3013.33
15.2	3743.33		15.2	2936.67		15.2	2940		15.2	3323.33		15.2	2883.33
15.21	3500		15.21	2810		15.21	3130		15.21	3456.67		15.21	3086.67
15.22	3523.33		15.22	2796.67		15.22	2956.67		15.22	3343.33		15.22	3016.67
15.23	3680		15.23	2793.33		15.23	2953.33		15.23	3446.67		15.23	3066.67
15.24	3456.67		15.24	2876.67		15.24	2866.67		15.24	3413.33		15.24	2890
15.25	3490		15.25	2753.33		15.25	2963.33		15.25	3373.33		15.25	3083.33
15.26	3603.33		15.26	2750		15.26	2896.67		15.26	3346.67		15.26	3106.67
15.27	3460		15.27	2660		15.27	2900		15.27	3380		15.27	2923.33
15.28	3496.67		15.28	2533.33		15.28	2926.67		15.28	3373.33		15.28	3083.33
15.29	3526.67		15.29	2676.67		15.29	2860		15.29	3456.67		15.29	2993.33
15.3	3490		15.3	2673.33		15.3	2820		15.3	3366.67		15.3	3026.67
15.31	3476.67		15.31	2750		15.31	2953.33		15.31	3523.33		15.31	3133.33
15.32	3626.67		15.32	2740		15.32	2886.67		15.32	3406.67		15.32	3023.33
15.33	3560		15.33	2570		15.33	2906.67		15.33	3306.67		15.33	2966.67
15.34	3383.33		15.34	2673.33		15.34	3033.33		15.34	3336.67		15.34	3000
15.35	3400		15.35	2663.33		15.35	2993.33		15.35	3230		15.35	3133.33
15.36	3420		15.36	2696.67		15.36	3076.67		15.36	3436.67		15.36	3113.33
15.37	3366.67		15.37	2826.67		15.37	2916.67		15.37	3340		15.37	2943.33
15.38	3373.33		15.38	2613.33		15.38	2846.67		15.38	3190		15.38	3123.33
15.39	3423.33		15.39	2646.67		15.39	2976.67		15.39	3230		15.39	3120
15.4	3400		15.4	2700		15.4	2866.67		15.4	3190		15.4	3066.67
15.41	3266.67		15.41	2616.67		15.41	2806.67		15.41	3216.67		15.41	3000
15.42	3273.33		15.42	2560		15.42	2920		15.42	3216.67		15.42	3186.67
15.43	3243.33		15.43	2583.33		15.43	2830		15.43	3336.67		15.43	3180
15.44	3296.67		15.44	2520		15.44	2813.33		15.44	3350		15.44	2953.33
15.45	3476.67		15.45	2633.33		15.45	2950		15.45	3210		15.45	3043.33
15.46	3236.67		15.46	2670		15.46	2936.67		15.46	3336.67		15.46	3030
15.47	3140		15.47	2483.33		15.47	2846.67		15.47	3416.67		15.47	2990
15.48	3243.33		15.48	2406.67		15.48	2810		15.48	3143.33		15.48	3140
15.49	3270		15.49	2420		15.49	3043.33		15.49	3243.33		15.49	3170
15.5	3233.33		15.5	2583.33		15.5	2913.33		15.5	3183.33		15.5	3133.33
15.51	3040		15.51	2583.33		15.51	2893.33		15.51	3403.33		15.51	3120
15.52	3256.67		15.52	2816.67		15.52	2973.33		15.52	3420		15.52	3093.33
15.53	3256.67		15.53	2653.33		15.53	2740		15.53	3263.33		15.53	3163.33
15.54	3090		15.54	2576.67		15.54	2943.33		15.54	3443.33		15.54	3116.67
15.55	3160		15.55	2596.67		15.55	2990		15.55	3270		15.55	3030
15.56	3150		15.56	2513.33		15.56	3000		15.56	3340		15.56	3173.33
15.57	3220		15.57	2483.33		15.57	2726.67		15.57	3233.33		15.57	3110
15.58	3076.67		15.58	2590		15.58	2850		15.58	3380		15.58	3086.67
15.59	3193.33		15.59	2426.67		15.59	2616.67		15.59	3263.33		15.59	3166.67
15.6	3196.67		15.6	2556.67		15.6	2773.33		15.6	3280		15.6	3233.33
15.61	3173.33		15.61	2576.67		15.61	2783.33		15.61	3323.33		15.61	3053.33
15.62	3050		15.62	2713.33		15.62	2846.67		15.62	3293.33		15.62	3056.67
15.63	2946.67		15.63	2540		15.63	2863.33		15.63	3290		15.63	3110
15.64	3120		15.64	2560		15.64	2883.33		15.64	3196.67		15.64	3226.67
15.65	3030		15.65	2556.67		15.65	2890		15.65	3313.33		15.65	2916.67
15.66	3093.33		15.66	2460		15.66	2833.33		15.66	3163.33		15.66	3166.67
15.67	3193.33		15.67	2516.67		15.67	2886.67		15.67	3293.33		15.67	3023.33
15.68	2930		15.68	2553.33		15.68	2790		15.68	3230		15.68	3103.33
15.69	3150		15.69	2486.67		15.69	2876.67		15.69	3363.33		15.69	3000
15.7	3210		15.7	2413.33		15.7	2740		15.7	3350		15.7	3063.33
15.71	3060		15.71	2496.67		15.71	2806.67		15.71	3406.67		15.71	3003.33
15.72	3206.67		15.72	2576.67		15.72	2860		15.72	3323.33		15.72	2956.67
15.73	2946.67		15.73	2550		15.73	2826.67		15.73	3190		15.73	3040
15.74	2773.33		15.74	2420		15.74	2683.33		15.74	3286.67		15.74	3073.33
15.75	2853.33		15.75	2383.33		15.75	2770		15.75	3120		15.75	2920
15.76	3023.33		15.76	2510		15.76	2826.67		15.76	3400		15.76	2983.33
15.77	2940		15.77	2400		15.77	2863.33		15.77	3290		15.77	3226.67
15.78	2953.33		15.78	2460		15.78	2693.33		15.78	3326.67		15.78	3266.67
15.79	3096.67		15.79	2566.67		15.79	2706.67		15.79	3310		15.79	2950
15.8	2980		15.8	2456.67		15.8	2836.67		15.8	3456.67		15.8	3170
15.81	2923.33		15.81	2530		15.81	2690		15.81	3220		15.81	3096.67
15.82	3036.67		15.82	2580		15.82	2853.33		15.82	3353.33		15.82	3173.33
15.83	2986.67		15.83	2536.67		15.83	2623.33		15.83	3500		15.83	3103.33
15.84	2836.67		15.84	2390		15.84	2880		15.84	3366.67		15.84	3093.33
15.85	2923.33		15.85	2403.33		15.85	2843.33		15.85	3153.33		15.85	3003.33
15.86	2836.67		15.86	2340		15.86	2843.33		15.86	3166.67		15.86	3110
15.87	2823.33		15.87	2380		15.87	2916.67		15.87	3316.67		15.87	3080
15.88	2890		15.88	2286.67		15.88	2836.67		15.88	3166.67		15.88	2983.33
15.89	2960		15.89	2650		15.89	2813.33		15.89	3283.33		15.89	2963.33
15.9	2880		15.9	2476.67		15.9	2676.67		15.9	3333.33		15.9	3086.67
15.91	2890		15.91	2483.33		15.91	2690		15.91	3306.67		15.91	3093.33
15.92	2656.67		15.92	2513.33		15.92	2606.67		15.92	3216.67		15.92	3046.67
15.93	2943.33		15.93	2656.67		15.93	2756.67		15.93	3383.33		15.93	3123.33
15.94	2833.33		15.94	2523.33		15.94	2710		15.94	3246.67		15.94	3100
15.95	2833.33		15.95	2440		15.95	2703.33		15.95	3466.67		15.95	3193.33
15.96	2826.67		15.96	2506.67		15.96	2626.67		15.96	3376.67		15.96	3120
15.97	2870		15.97	2450		15.97	2643.33		15.97	3206.67		15.97	3146.67
15.98	2786.67		15.98	2566.67		15.98	2686.67		15.98	3176.67		15.98	3023.33
15.99	2866.67		15.99	2480		15.99	2836.67		15.99	3276.67		15.99	3110
16	2836.67		16	2393.33		16	2646.67		16	3320		16	3263.33
16.01	3046.67		16.01	2356.67		16.01	2623.33		16.01	3213.33		16.01	3250
16.02	2836.67		16.02	2573.33		16.02	2706.67		16.02	3273.33		16.02	2953.33
16.03	2763.33		16.03	2350		16.03	2846.67		16.03	3333.33		16.03	2930
16.04	2890		16.04	2466.67		16.04	2980		16.04	3023.33		16.04	2993.33
16.05	2843.33		16.05	2576.67		16.05	2616.67		16.05	3236.67		16.05	3143.33
16.06	2746.67		16.06	2546.67		16.06	2633.33		16.06	3320		16.06	2963.33
16.07	2813.33		16.07	2456.67		16.07	2810		16.07	3256.67		16.07	3236.67
16.08	2703.33		16.08	2456.67		16.08	2866.67		16.08	3573.33		16.08	3073.33
16.09	2740		16.09	2360		16.09	2916.67		16.09	3256.67		16.09	3003.33
16.1	2743.33		16.1	2403.33		16.1	2650		16.1	3180		16.1	3150
16.11	2836.67		16.11	2390		16.11	2693.33		16.11	3173.33		16.11	2970
16.12	2910		16.12	2333.33		16.12	2836.67		16.12	3286.67		16.12	3023.33
16.13	2596.67		16.13	2406.67		16.13	2890		16.13	3370		16.13	3116.67
16.14	2783.33		16.14	2446.67		16.14	2796.67		16.14	3283.33		16.14	3170
16.15	2533.33		16.15	2330		16.15	2803.33		16.15	3270		16.15	3050
16.16	2763.33		16.16	2406.67		16.16	2873.33		16.16	3243.33		16.16	3230
16.17	2793.33		16.17	2433.33		16.17	2620		16.17	3203.33		16.17	3106.67
16.18	2823.33		16.18	2366.67		16.18	2680		16.18	3273.33		16.18	3170
16.19	2700		16.19	2496.67		16.19	2556.67		16.19	3320		16.19	3026.67
16.2	2746.67		16.2	2630		16.2	2723.33		16.2	3223.33		16.2	3036.67
16.21	2673.33		16.21	2403.33		16.21	2706.67		16.21	3166.67		16.21	3170
16.22	2770		16.22	2310		16.22	2670		16.22	3436.67		16.22	3276.67
16.23	2840		16.23	2410		16.23	2530		16.23	3280		16.23	3103.33
16.24	2873.33		16.24	2380		16.24	2690		16.24	3246.67		16.24	2980
16.25	2733.33		16.25	2276.67		16.25	2820		16.25	3276.67		16.25	3050
16.26	2740		16.26	2373.33		16.26	2830		16.26	3353.33		16.26	3010
16.27	2760		16.27	2350		16.27	2650		16.27	3476.67		16.27	3146.67
16.28	2636.67		16.28	2336.67		16.28	2603.33		16.28	3350		16.28	3073.33
16.29	2736.67		16.29	2440		16.29	2433.33		16.29	3223.33		16.29	2993.33
16.3	2780		16.3	2406.67		16.3	2660		16.3	3520		16.3	3050
16.31	2700		16.31	2290		16.31	2753.33		16.31	3353.33		16.31	2896.67
16.32	2666.67		16.32	2416.67		16.32	2746.67		16.32	3296.67		16.32	3073.33
16.33	2710		16.33	2423.33		16.33	2740		16.33	3220		16.33	3130
16.34	2680		16.34	2290		16.34	2836.67		16.34	3276.67		16.34	3046.67
16.35	2750		16.35	2466.67		16.35	2776.67		16.35	3260		16.35	3263.33
16.36	2720		16.36	2410		16.36	2610		16.36	3230		16.36	3123.33
16.37	2676.67		16.37	2360		16.37	2563.33		16.37	3253.33		16.37	3096.67
16.38	2760		16.38	2426.67		16.38	2723.33		16.38	3323.33		16.38	3060
16.39	2636.67		16.39	2486.67		16.39	2670		16.39	3410		16.39	3083.33
16.4	2703.33		16.4	2373.33		16.4	2680		16.4	3336.67		16.4	2936.67
16.41	2743.33		16.41	2426.67		16.41	2513.33		16.41	3360		16.41	3016.67
16.42	2743.33		16.42	2673.33		16.42	2566.67		16.42	3453.33		16.42	3050
16.43	2566.67		16.43	2413.33		16.43	2750		16.43	3206.67		16.43	3206.67
16.44	2630		16.44	2236.67		16.44	2786.67		16.44	3406.67		16.44	3220
16.45	2546.67		16.45	2426.67		16.45	2633.33		16.45	3413.33		16.45	3236.67
16.46	2600		16.46	2413.33		16.46	2703.33		16.46	3416.67		16.46	3060
16.47	2596.67		16.47	2436.67		16.47	2596.67		16.47	3260		16.47	3143.33
16.48	2530		16.48	2276.67		16.48	2746.67		16.48	3263.33		16.48	3060
16.49	2640		16.49	2460		16.49	2750		16.49	3190		16.49	3106.67
16.5	2690		16.5	2336.67		16.5	2476.67		16.5	3470		16.5	3076.67
16.51	2690		16.51	2383.33		16.51	2760		16.51	3320		16.51	3053.33
16.52	2646.67		16.52	2376.67		16.52	2663.33		16.52	3396.67		16.52	3066.67
16.53	2700		16.53	2270		16.53	2570		16.53	3446.67		16.53	3076.67
16.54	2703.33		16.54	2280		16.54	2676.67		16.54	3376.67		16.54	3156.67
16.55	2623.33		16.55	2506.67		16.55	2640		16.55	3373.33		16.55	3086.67
16.56	2543.33		16.56	2360		16.56	2576.67		16.56	3100		16.56	3096.67
16.57	2470		16.57	2350		16.57	2743.33		16.57	3340		16.57	3093.33
16.58	2473.33		16.58	2420		16.58	2703.33		16.58	3290		16.58	3090
16.59	2736.67		16.59	2306.67		16.59	2736.67		16.59	3060		16.59	2986.67
16.6	2676.67		16.6	2343.33		16.6	2856.67		16.6	3186.67		16.6	3000
16.61	2886.67		16.61	2476.67		16.61	2626.67		16.61	3273.33		16.61	3063.33
16.62	2733.33		16.62	2240		16.62	2686.67		16.62	3353.33		16.62	3206.67
16.63	2633.33		16.63	2376.67		16.63	2716.67		16.63	3106.67		16.63	3116.67
16.64	2576.67		16.64	2500		16.64	2673.33		16.64	3380		16.64	2970
16.65	2633.33		16.65	2363.33		16.65	2546.67		16.65	3463.33		16.65	3086.67
16.66	2556.67		16.66	2420		16.66	2763.33		16.66	3446.67		16.66	3103.33
16.67	2503.33		16.67	2380		16.67	2600		16.67	3190		16.67	3260
16.68	2553.33		16.68	2473.33		16.68	2720		16.68	3306.67		16.68	3096.67
16.69	2503.33		16.69	2253.33		16.69	2783.33		16.69	3426.67		16.69	3036.67
16.7	2580		16.7	2250		16.7	2816.67		16.7	3293.33		16.7	3156.67
16.71	2620		16.71	2293.33		16.71	2623.33		16.71	3303.33		16.71	3183.33
16.72	2560		16.72	2543.33		16.72	2616.67		16.72	3203.33		16.72	3273.33
16.73	2666.67		16.73	2356.67		16.73	2676.67		16.73	3380		16.73	3086.67
16.74	2463.33		16.74	2246.67		16.74	2666.67		16.74	3070		16.74	2946.67
16.75	2406.67		16.75	2380		16.75	2683.33		16.75	3213.33		16.75	3166.67
16.76	2646.67		16.76	2373.33		16.76	2610		16.76	3466.67		16.76	3046.67
16.77	2616.67		16.77	2246.67		16.77	2653.33		16.77	3456.67		16.77	2970
16.78	2606.67		16.78	2323.33		16.78	2693.33		16.78	3373.33		16.78	3116.67
16.79	2566.67		16.79	2446.67		16.79	2566.67		16.79	3396.67		16.79	3100
16.8	2623.33		16.8	2453.33		16.8	2743.33		16.8	3483.33		16.8	3190
16.81	2393.33		16.81	2410		16.81	2756.67		16.81	3300		16.81	3293.33
16.82	2623.33		16.82	2356.67		16.82	2840		16.82	3206.67		16.82	3100
16.83	2583.33		16.83	2383.33		16.83	2676.67		16.83	3376.67		16.83	3250
16.84	2660		16.84	2283.33		16.84	2606.67		16.84	3286.67		16.84	3180
16.85	2690		16.85	2333.33		16.85	2616.67		16.85	3260		16.85	3163.33
16.86	2620		16.86	2390		16.86	2650		16.86	3350		16.86	3266.67
16.87	2576.67		16.87	2346.67		16.87	2543.33		16.87	3200		16.87	3150
16.88	2633.33		16.88	2310		16.88	2550		16.88	3323.33		16.88	3060
16.89	2413.33		16.89	2253.33		16.89	2566.67		16.89	3316.67		16.89	3076.67
16.9	2436.67		16.9	2483.33		16.9	2716.67		16.9	3366.67		16.9	3033.33
16.91	2486.67		16.91	2256.67		16.91	2756.67		16.91	3203.33		16.91	3180
16.92	2426.67		16.92	2400		16.92	2723.33		16.92	3300		16.92	3080
16.93	2410		16.93	2146.67		16.93	2733.33		16.93	3403.33		16.93	3026.67
16.94	2626.67		16.94	2350		16.94	2730		16.94	3366.67		16.94	3073.33
16.95	2606.67		16.95	2300		16.95	2566.67		16.95	3400		16.95	3243.33
16.96	2696.67		16.96	2546.67		16.96	2690		16.96	3176.67		16.96	3130
16.97	2403.33		16.97	2290		16.97	2783.33		16.97	3393.33		16.97	3143.33
16.98	2580		16.98	2350		16.98	2713.33		16.98	3283.33		16.98	3070
16.99	2603.33		16.99	2353.33		16.99	2676.67		16.99	3413.33		16.99	3063.33
17	2440		17	2373.33		17	2786.67		17	3286.67		17	3166.67
17.01	2493.33		17.01	2426.67		17.01	2730		17.01	3286.67		17.01	3106.67
17.02	2523.33		17.02	2420		17.02	2806.67		17.02	3483.33		17.02	3153.33
17.03	2460		17.03	2360		17.03	2716.67		17.03	3140		17.03	3203.33
17.04	2610		17.04	2410		17.04	2640		17.04	3230		17.04	3150
17.05	2636.67		17.05	2500		17.05	2706.67		17.05	3210		17.05	3240
17.06	2483.33		17.06	2250		17.06	2823.33		17.06	3503.33		17.06	3063.33
17.07	2433.33		17.07	2300		17.07	2696.67		17.07	3320		17.07	3100
17.08	2470		17.08	2366.67		17.08	2826.67		17.08	3446.67		17.08	3216.67
17.09	2423.33		17.09	2370		17.09	2750		17.09	3346.67		17.09	3216.67
17.1	2493.33		17.1	2500		17.1	2693.33		17.1	3230		17.1	3260
17.11	2536.67		17.11	2300		17.11	2683.33		17.11	3223.33		17.11	3130
17.12	2560		17.12	2320		17.12	2730		17.12	3333.33		17.12	2980
17.13	2500		17.13	2350		17.13	2653.33		17.13	3253.33		17.13	3196.67
17.14	2406.67		17.14	2436.67		17.14	2570		17.14	3350		17.14	3306.67
17.15	2720		17.15	2510		17.15	2570		17.15	3283.33		17.15	3126.67
17.16	2650		17.16	2493.33		17.16	2703.33		17.16	3390		17.16	3183.33
17.17	2486.67		17.17	2430		17.17	2840		17.17	3323.33		17.17	3033.33
17.18	2353.33		17.18	2383.33		17.18	2740		17.18	3440		17.18	3266.67
17.19	2553.33		17.19	2293.33		17.19	2646.67		17.19	3263.33		17.19	3100
17.2	2566.67		17.2	2423.33		17.2	2616.67		17.2	3266.67		17.2	3036.67
17.21	2486.67		17.21	2396.67		17.21	2790		17.21	3503.33		17.21	3083.33
17.22	2620		17.22	2343.33		17.22	2653.33		17.22	3340		17.22	3253.33
17.23	2726.67		17.23	2370		17.23	2713.33		17.23	3330		17.23	3360
17.24	2510		17.24	2393.33		17.24	2673.33		17.24	3403.33		17.24	3243.33
17.25	2463.33		17.25	2340		17.25	2613.33		17.25	3296.67		17.25	2910
17.26	2593.33		17.26	2406.67		17.26	2723.33		17.26	3493.33		17.26	3066.67
17.27	2656.67		17.27	2326.67		17.27	2643.33		17.27	3220		17.27	3243.33
17.28	2536.67		17.28	2396.67		17.28	2576.67		17.28	3293.33		17.28	3150
17.29	2356.67		17.29	2370		17.29	2686.67		17.29	3363.33		17.29	3250
17.3	2630		17.3	2396.67		17.3	2763.33		17.3	3303.33		17.3	3176.67
17.31	2640		17.31	2453.33		17.31	2643.33		17.31	3296.67		17.31	3093.33
17.32	2616.67		17.32	2276.67		17.32	2840		17.32	3473.33		17.32	3320
17.33	2580		17.33	2400		17.33	2746.67		17.33	3383.33		17.33	3116.67
17.34	2596.67		17.34	2250		17.34	2590		17.34	3373.33		17.34	3133.33
17.35	2413.33		17.35	2356.67		17.35	2750		17.35	3443.33		17.35	3156.67
17.36	2496.67		17.36	2380		17.36	2853.33		17.36	3410		17.36	3130
17.37	2430		17.37	2310		17.37	2780		17.37	3286.67		17.37	3113.33
17.38	2266.67		17.38	2263.33		17.38	2743.33		17.38	3453.33		17.38	3160
17.39	2510		17.39	2253.33		17.39	2716.67		17.39	3400		17.39	3226.67
17.4	2406.67		17.4	2323.33		17.4	2713.33		17.4	3273.33		17.4	3320
17.41	2530		17.41	2406.67		17.41	2720		17.41	3363.33		17.41	3220
17.42	2630		17.42	2370		17.42	2673.33		17.42	3383.33		17.42	3026.67
17.43	2376.67		17.43	2336.67		17.43	2723.33		17.43	3413.33		17.43	3360
17.44	2320		17.44	2486.67		17.44	2746.67		17.44	3240		17.44	3076.67
17.45	2670		17.45	2210		17.45	2666.67		17.45	3373.33		17.45	3433.33
17.46	2566.67		17.46	2520		17.46	2680		17.46	3586.67		17.46	3233.33
17.47	2556.67		17.47	2310		17.47	2643.33		17.47	3380		17.47	3193.33
17.48	2553.33		17.48	2193.33		17.48	2823.33		17.48	3503.33		17.48	3416.67
17.49	2746.67		17.49	2440		17.49	2796.67		17.49	3410		17.49	3306.67
17.5	2496.67		17.5	2326.67		17.5	2770		17.5	3386.67		17.5	3156.67
17.51	2450		17.51	2426.67		17.51	2610		17.51	3396.67		17.51	3256.67
17.52	2333.33		17.52	2430		17.52	2636.67		17.52	3413.33		17.52	3210
17.53	2633.33		17.53	2516.67		17.53	2770		17.53	3443.33		17.53	2966.67
17.54	2550		17.54	2383.33		17.54	2680		17.54	3423.33		17.54	2930
17.55	2320		17.55	2476.67		17.55	2710		17.55	3470		17.55	3040
17.56	2566.67		17.56	2496.67		17.56	2543.33		17.56	3476.67		17.56	3220
17.57	2623.33		17.57	2313.33		17.57	2736.67		17.57	3376.67		17.57	3183.33
17.58	2476.67		17.58	2423.33		17.58	2743.33		17.58	3340		17.58	3173.33
17.59	2603.33		17.59	2450		17.59	2620		17.59	3410		17.59	3360
17.6	2486.67		17.6	2343.33		17.6	2560		17.6	3273.33		17.6	3053.33
17.61	2426.67		17.61	2236.67		17.61	2733.33		17.61	3303.33		17.61	3036.67
17.62	2643.33		17.62	2290		17.62	2723.33		17.62	3253.33		17.62	3160
17.63	2740		17.63	2473.33		17.63	2753.33		17.63	3523.33		17.63	3176.67
17.64	2456.67		17.64	2393.33		17.64	2803.33		17.64	3543.33		17.64	3186.67
17.65	2573.33		17.65	2356.67		17.65	2533.33		17.65	3246.67		17.65	3310
17.66	2376.67		17.66	2470		17.66	2736.67		17.66	3500		17.66	3140
17.67	2506.67		17.67	2296.67		17.67	2753.33		17.67	3256.67		17.67	3140
17.68	2376.67		17.68	2196.67		17.68	2723.33		17.68	3490		17.68	3103.33
17.69	2610		17.69	2460		17.69	2746.67		17.69	3223.33		17.69	3163.33
17.7	2540		17.7	2506.67		17.7	2663.33		17.7	3326.67		17.7	3003.33
17.71	2513.33		17.71	2296.67		17.71	2720		17.71	3350		17.71	3263.33
17.72	2496.67		17.72	2330		17.72	2816.67		17.72	3453.33		17.72	3180
17.73	2560		17.73	2426.67		17.73	2666.67		17.73	3373.33		17.73	3160
17.74	2490		17.74	2450		17.74	2623.33		17.74	3050		17.74	3310
17.75	2336.67		17.75	2646.67		17.75	2720		17.75	3330		17.75	3210
17.76	2540		17.76	2363.33		17.76	2596.67		17.76	3263.33		17.76	3243.33
17.77	2543.33		17.77	2446.67		17.77	2753.33		17.77	3403.33		17.77	3216.67
17.78	2496.67		17.78	2503.33		17.78	2853.33		17.78	3353.33		17.78	3210
17.79	2420		17.79	2380		17.79	2873.33		17.79	3406.67		17.79	3336.67
17.8	2456.67		17.8	2450		17.8	2833.33		17.8	3480		17.8	3280
17.81	2420		17.81	2576.67		17.81	2693.33		17.81	3296.67		17.81	3290
17.82	2600		17.82	2646.67		17.82	2756.67		17.82	3230		17.82	3100
17.83	2426.67		17.83	2530		17.83	2763.33		17.83	3480		17.83	3113.33
17.84	2493.33		17.84	2520		17.84	2830		17.84	3463.33		17.84	3223.33
17.85	2436.67		17.85	2576.67		17.85	2730		17.85	3323.33		17.85	3246.67
17.86	2366.67		17.86	2346.67		17.86	2676.67		17.86	3360		17.86	3090
17.87	2420		17.87	2296.67		17.87	2736.67		17.87	3416.67		17.87	3156.67
17.88	2420		17.88	2433.33		17.88	2800		17.88	3433.33		17.88	3130
17.89	2300		17.89	2376.67		17.89	2840		17.89	3463.33		17.89	3270
17.9	2473.33		17.9	2540		17.9	2776.67		17.9	3460		17.9	3236.67
17.91	2533.33		17.91	2480		17.91	2823.33		17.91	3416.67		17.91	3390
17.92	2470		17.92	2563.33		17.92	2646.67		17.92	3626.67		17.92	3250
17.93	2450		17.93	2473.33		17.93	2703.33		17.93	3570		17.93	3303.33
17.94	2643.33		17.94	2466.67		17.94	2780		17.94	3493.33		17.94	3300
17.95	2543.33		17.95	2370		17.95	2873.33		17.95	3363.33		17.95	3303.33
17.96	2516.67		17.96	2416.67		17.96	2806.67		17.96	3373.33		17.96	3283.33
17.97	2460		17.97	2420		17.97	2866.67		17.97	3416.67		17.97	3330
17.98	2493.33		17.98	2503.33		17.98	2876.67		17.98	3546.67		17.98	3103.33
17.99	2456.67		17.99	2426.67		17.99	2553.33		17.99	3410		17.99	3313.33
18	2426.67		18	2323.33		18	2750		18	3433.33		18	3226.67
18.01	2616.67		18.01	2326.67		18.01	2696.67		18.01	3263.33		18.01	3140
18.02	2593.33		18.02	2423.33		18.02	2570		18.02	3556.67		18.02	3323.33
18.03	2603.33		18.03	2456.67		18.03	2523.33		18.03	3520		18.03	3156.67
18.04	2373.33		18.04	2436.67		18.04	2546.67		18.04	3466.67		18.04	3333.33
18.05	2570		18.05	2366.67		18.05	2596.67		18.05	3343.33		18.05	3276.67
18.06	2346.67		18.06	2310		18.06	2663.33		18.06	3346.67		18.06	3213.33
18.07	2466.67		18.07	2416.67		18.07	2760		18.07	3393.33		18.07	3240
18.08	2496.67		18.08	2443.33		18.08	2656.67		18.08	3413.33		18.08	3316.67
18.09	2590		18.09	2436.67		18.09	2820		18.09	3323.33		18.09	3230
18.1	2490		18.1	2496.67		18.1	2753.33		18.1	3623.33		18.1	3430
18.11	2486.67		18.11	2643.33		18.11	2840		18.11	3443.33		18.11	3236.67
18.12	2413.33		18.12	2463.33		18.12	2663.33		18.12	3620		18.12	3210
18.13	2440		18.13	2653.33		18.13	2693.33		18.13	3473.33		18.13	3416.67
18.14	2693.33		18.14	2606.67		18.14	2703.33		18.14	3620		18.14	3313.33
18.15	2466.67		18.15	2523.33		18.15	2843.33		18.15	3426.67		18.15	3403.33
18.16	2466.67		18.16	2593.33		18.16	2743.33		18.16	3446.67		18.16	3173.33
18.17	2553.33		18.17	2363.33		18.17	2780		18.17	3346.67		18.17	3296.67
18.18	2573.33		18.18	2410		18.18	2736.67		18.18	3516.67		18.18	3236.67
18.19	2460		18.19	2533.33		18.19	2876.67		18.19	3700		18.19	3303.33
18.2	2396.67		18.2	2520		18.2	2873.33		18.2	3320		18.2	3276.67
18.21	2603.33		18.21	2343.33		18.21	2880		18.21	3500		18.21	3276.67
18.22	2523.33		18.22	2566.67		18.22	2823.33		18.22	3336.67		18.22	3370
18.23	2536.67		18.23	2486.67		18.23	2793.33		18.23	3383.33		18.23	3256.67
18.24	2556.67		18.24	2500		18.24	2693.33		18.24	3533.33		18.24	3226.67
18.25	2530		18.25	2513.33		18.25	2723.33		18.25	3523.33		18.25	3426.67
18.26	2426.67		18.26	2433.33		18.26	2770		18.26	3463.33		18.26	3433.33
18.27	2503.33		18.27	2573.33		18.27	2636.67		18.27	3460		18.27	3303.33
18.28	2510		18.28	2523.33		18.28	2633.33		18.28	3456.67		18.28	3320
18.29	2383.33		18.29	2430		18.29	2776.67		18.29	3390		18.29	3193.33
18.3	2486.67		18.3	2456.67		18.3	2803.33		18.3	3440		18.3	3363.33
18.31	2476.67		18.31	2490		18.31	2770		18.31	3440		18.31	3230
18.32	2406.67		18.32	2513.33		18.32	2646.67		18.32	3373.33		18.32	3206.67
18.33	2556.67		18.33	2483.33		18.33	2783.33		18.33	3346.67		18.33	3240
18.34	2560		18.34	2453.33		18.34	2686.67		18.34	3593.33		18.34	3430
18.35	2483.33		18.35	2226.67		18.35	2813.33		18.35	3670		18.35	3340
18.36	2400		18.36	2433.33		18.36	2823.33		18.36	3413.33		18.36	3310
18.37	2593.33		18.37	2550		18.37	2790		18.37	3550		18.37	3220
18.38	2566.67		18.38	2366.67		18.38	2766.67		18.38	3406.67		18.38	3300
18.39	2610		18.39	2216.67		18.39	2803.33		18.39	3723.33		18.39	3293.33
18.4	2600		18.4	2460		18.4	2696.67		18.4	3513.33		18.4	3376.67
18.41	2563.33		18.41	2376.67		18.41	2763.33		18.41	3460		18.41	3230
18.42	2436.67		18.42	2413.33		18.42	2713.33		18.42	3383.33		18.42	3306.67
18.43	2693.33		18.43	2456.67		18.43	2803.33		18.43	3583.33		18.43	3280
18.44	2486.67		18.44	2466.67		18.44	2846.67		18.44	3433.33		18.44	3203.33
18.45	2583.33		18.45	2466.67		18.45	2776.67		18.45	3370		18.45	3296.67
18.46	2570		18.46	2446.67		18.46	2760		18.46	3386.67		18.46	3430
18.47	2413.33		18.47	2583.33		18.47	2783.33		18.47	3686.67		18.47	3340
18.48	2526.67		18.48	2453.33		18.48	2790		18.48	3546.67		18.48	3366.67
18.49	2553.33		18.49	2473.33		18.49	2730		18.49	3506.67		18.49	3390
18.5	2610		18.5	2543.33		18.5	2910		18.5	3463.33		18.5	3336.67
18.51	2456.67		18.51	2473.33		18.51	2923.33		18.51	3550		18.51	3296.67
18.52	2580		18.52	2213.33		18.52	2833.33		18.52	3486.67		18.52	3383.33
18.53	2480		18.53	2566.67		18.53	2736.67		18.53	3663.33		18.53	3303.33
18.54	2516.67		18.54	2336.67		18.54	2800		18.54	3550		18.54	3336.67
18.55	2483.33		18.55	2416.67		18.55	2853.33		18.55	3576.67		18.55	3433.33
18.56	2523.33		18.56	2583.33		18.56	2923.33		18.56	3416.67		18.56	3406.67
18.57	2530		18.57	2500		18.57	2993.33		18.57	3373.33		18.57	3503.33
18.58	2356.67		18.58	2490		18.58	2873.33		18.58	3656.67		18.58	3433.33
18.59	2580		18.59	2306.67		18.59	2796.67		18.59	3630		18.59	3330
18.6	2413.33		18.6	2483.33		18.6	2686.67		18.6	3550		18.6	3400
18.61	2550		18.61	2503.33		18.61	2790		18.61	3386.67		18.61	3340
18.62	2460		18.62	2576.67		18.62	2780		18.62	3496.67		18.62	3360
18.63	2480		18.63	2563.33		18.63	2770		18.63	3396.67		18.63	3356.67
18.64	2483.33		18.64	2436.67		18.64	2880		18.64	3413.33		18.64	3456.67
18.65	2543.33		18.65	2536.67		18.65	2976.67		18.65	3456.67		18.65	3336.67
18.66	2576.67		18.66	2576.67		18.66	2686.67		18.66	3346.67		18.66	3373.33
18.67	2396.67		18.67	2633.33		18.67	2926.67		18.67	3586.67		18.67	3473.33
18.68	2506.67		18.68	2510		18.68	2940		18.68	3256.67		18.68	3430
18.69	2426.67		18.69	2426.67		18.69	2893.33		18.69	3416.67		18.69	3510
18.7	2416.67		18.7	2430		18.7	2873.33		18.7	3533.33		18.7	3506.67
18.71	2530		18.71	2583.33		18.71	3040		18.71	3663.33		18.71	3470
18.72	2576.67		18.72	2536.67		18.72	2720		18.72	3420		18.72	3413.33
18.73	2556.67		18.73	2503.33		18.73	2743.33		18.73	3643.33		18.73	3603.33
18.74	2413.33		18.74	2516.67		18.74	2646.67		18.74	3656.67		18.74	3180
18.75	2663.33		18.75	2410		18.75	2793.33		18.75	3493.33		18.75	3360
18.76	2553.33		18.76	2500		18.76	3023.33		18.76	3390		18.76	3436.67
18.77	2466.67		18.77	2456.67		18.77	2780		18.77	3603.33		18.77	3443.33
18.78	2500		18.78	2546.67		18.78	2816.67		18.78	3746.67		18.78	3456.67
18.79	2386.67		18.79	2556.67		18.79	2863.33		18.79	3603.33		18.79	3440
18.8	2390		18.8	2486.67		18.8	2760		18.8	3483.33		18.8	3303.33
18.81	2470		18.81	2546.67		18.81	2883.33		18.81	3590		18.81	3266.67
18.82	2460		18.82	2536.67		18.82	2943.33		18.82	3483.33		18.82	3276.67
18.83	2466.67		18.83	2566.67		18.83	2966.67		18.83	3610		18.83	3463.33
18.84	2530		18.84	2560		18.84	2876.67		18.84	3613.33		18.84	3403.33
18.85	2573.33		18.85	2416.67		18.85	2853.33		18.85	3540		18.85	3456.67
18.86	2566.67		18.86	2530		18.86	2820		18.86	3626.67		18.86	3363.33
18.87	2510		18.87	2516.67		18.87	2890		18.87	3660		18.87	3683.33
18.88	2543.33		18.88	2476.67		18.88	3066.67		18.88	3623.33		18.88	3586.67
18.89	2436.67		18.89	2603.33		18.89	2886.67		18.89	3570		18.89	3473.33
18.9	2556.67		18.9	2590		18.9	2846.67		18.9	3560		18.9	3310
18.91	2613.33		18.91	2453.33		18.91	2903.33		18.91	3633.33		18.91	3436.67
18.92	2703.33		18.92	2616.67		18.92	2780		18.92	3723.33		18.92	3500
18.93	2543.33		18.93	2520		18.93	2833.33		18.93	3833.33		18.93	3610
18.94	2583.33		18.94	2416.67		18.94	3026.67		18.94	3533.33		18.94	3416.67
18.95	2510		18.95	2600		18.95	2936.67		18.95	3593.33		18.95	3403.33
18.96	2323.33		18.96	2513.33		18.96	2833.33		18.96	3636.67		18.96	3326.67
18.97	2656.67		18.97	2470		18.97	2920		18.97	3783.33		18.97	3293.33
18.98	2580		18.98	2480		18.98	2973.33		18.98	3680		18.98	3490
18.99	2536.67		18.99	2466.67		18.99	2960		18.99	3620		18.99	3416.67
19	2420		19	2580		19	2906.67		19	3583.33		19	3650
19.01	2446.67		19.01	2453.33		19.01	2813.33		19.01	3480		19.01	3683.33
19.02	2640		19.02	2656.67		19.02	2850		19.02	3496.67		19.02	3370
19.03	2536.67		19.03	2566.67		19.03	2833.33		19.03	3760		19.03	3516.67
19.04	2373.33		19.04	2506.67		19.04	2913.33		19.04	3820		19.04	3546.67
19.05	2433.33		19.05	2573.33		19.05	2806.67		19.05	3680		19.05	3370
19.06	2476.67		19.06	2583.33		19.06	2803.33		19.06	3570		19.06	3430
19.07	2473.33		19.07	2576.67		19.07	2860		19.07	3473.33		19.07	3400
19.08	2443.33		19.08	2540		19.08	2756.67		19.08	3766.67		19.08	3423.33
19.09	2596.67		19.09	2653.33		19.09	3043.33		19.09	3653.33		19.09	3360
19.1	2516.67		19.1	2446.67		19.1	2826.67		19.1	3406.67		19.1	3350
19.11	2633.33		19.11	2553.33		19.11	2680		19.11	3396.67		19.11	3543.33
19.12	2490		19.12	2506.67		19.12	2906.67		19.12	3513.33		19.12	3576.67
19.13	2613.33		19.13	2583.33		19.13	2986.67		19.13	3513.33		19.13	3590
19.14	2600		19.14	2563.33		19.14	2856.67		19.14	3626.67		19.14	3456.67
19.15	2680		19.15	2473.33		19.15	2923.33		19.15	3636.67		19.15	3353.33
19.16	2563.33		19.16	2436.67		19.16	2936.67		19.16	3740		19.16	3580
19.17	2460		19.17	2440		19.17	2890		19.17	3583.33		19.17	3580
19.18	2673.33		19.18	2426.67		19.18	2796.67		19.18	3510		19.18	3613.33
19.19	2643.33		19.19	2430		19.19	2806.67		19.19	3826.67		19.19	3613.33
19.2	2540		19.2	2430		19.2	3056.67		19.2	3686.67		19.2	3436.67
19.21	2376.67		19.21	2553.33		19.21	2820		19.21	3650		19.21	3503.33
19.22	2546.67		19.22	2540		19.22	2813.33		19.22	3710		19.22	3513.33
19.23	2453.33		19.23	2683.33		19.23	2830		19.23	3736.67		19.23	3500
19.24	2456.67		19.24	2520		19.24	2736.67		19.24	3600		19.24	3643.33
19.25	2530		19.25	2483.33		19.25	2730		19.25	3716.67		19.25	3506.67
19.26	2646.67		19.26	2616.67		19.26	2876.67		19.26	3723.33		19.26	3620
19.27	2596.67		19.27	2626.67		19.27	2950		19.27	3783.33		19.27	3416.67
19.28	2686.67		19.28	2626.67		19.28	2940		19.28	3520		19.28	3530
19.29	2636.67		19.29	2500		19.29	2793.33		19.29	3776.67		19.29	3610
19.3	2426.67		19.3	2556.67		19.3	3073.33		19.3	3703.33		19.3	3526.67
19.31	2466.67		19.31	2526.67		19.31	2863.33		19.31	3716.67		19.31	3520
19.32	2700		19.32	2600		19.32	2780		19.32	3760		19.32	3696.67
19.33	2603.33		19.33	2553.33		19.33	3033.33		19.33	3706.67		19.33	3603.33
19.34	2663.33		19.34	2650		19.34	2960		19.34	3616.67		19.34	3750
19.35	2573.33		19.35	2550		19.35	2923.33		19.35	3473.33		19.35	3626.67
19.36	2526.67		19.36	2590		19.36	2846.67		19.36	3740		19.36	3540
19.37	2723.33		19.37	2560		19.37	2950		19.37	3713.33		19.37	3493.33
19.38	2630		19.38	2476.67		19.38	2943.33		19.38	3723.33		19.38	3533.33
19.39	2590		19.39	2796.67		19.39	2930		19.39	3913.33		19.39	3473.33
19.4	2653.33		19.4	2613.33		19.4	2993.33		19.4	3730		19.4	3586.67
19.41	2486.67		19.41	2453.33		19.41	2736.67		19.41	3723.33		19.41	3750
19.42	2450		19.42	2573.33		19.42	3103.33		19.42	3763.33		19.42	3583.33
19.43	2466.67		19.43	2436.67		19.43	3050		19.43	3786.67		19.43	3530
19.44	2670		19.44	2580		19.44	2966.67		19.44	3813.33		19.44	3526.67
19.45	2576.67		19.45	2710		19.45	3006.67		19.45	3656.67		19.45	3603.33
19.46	2600		19.46	2603.33		19.46	2910		19.46	3893.33		19.46	3713.33
19.47	2493.33		19.47	2450		19.47	3066.67		19.47	3640		19.47	3550
19.48	2523.33		19.48	2543.33		19.48	2970		19.48	3726.67		19.48	3693.33
19.49	2656.67		19.49	2423.33		19.49	2876.67		19.49	3733.33		19.49	3586.67
19.5	2613.33		19.5	2556.67		19.5	2893.33		19.5	3696.67		19.5	3716.67
19.51	2546.67		19.51	2590		19.51	3013.33		19.51	3713.33		19.51	3666.67
19.52	2613.33		19.52	2613.33		19.52	3006.67		19.52	3690		19.52	3796.67
19.53	2460		19.53	2640		19.53	2873.33		19.53	3733.33		19.53	3730
19.54	2326.67		19.54	2570		19.54	2893.33		19.54	3743.33		19.54	3590
19.55	2570		19.55	2610		19.55	2883.33		19.55	3893.33		19.55	3600
19.56	2560		19.56	2683.33		19.56	3016.67		19.56	3916.67		19.56	3550
19.57	2690		19.57	2646.67		19.57	2923.33		19.57	3883.33		19.57	3460
19.58	2723.33		19.58	2673.33		19.58	3050		19.58	3890		19.58	3616.67
19.59	2446.67		19.59	2550		19.59	2936.67		19.59	3876.67		19.59	3723.33
19.6	2530		19.6	2580		19.6	2903.33		19.6	3740		19.6	3593.33
19.61	2616.67		19.61	2666.67		19.61	3006.67		19.61	3773.33		19.61	3866.67
19.62	2613.33		19.62	2650		19.62	2970		19.62	3930		19.62	3710
19.63	2606.67		19.63	2610		19.63	2993.33		19.63	3860		19.63	3613.33
19.64	2563.33		19.64	2686.67		19.64	2946.67		19.64	3703.33		19.64	3616.67
19.65	2626.67		19.65	2696.67		19.65	3033.33		19.65	3660		19.65	3813.33
19.66	2620		19.66	2770		19.66	3003.33		19.66	3860		19.66	3480
19.67	2603.33		19.67	2686.67		19.67	2910		19.67	3866.67		19.67	3716.67
19.68	2450		19.68	2506.67		19.68	2923.33		19.68	3786.67		19.68	3716.67
19.69	2510		19.69	2620		19.69	3070		19.69	3730		19.69	3630
19.7	2603.33		19.7	2693.33		19.7	2973.33		19.7	3883.33		19.7	3593.33
19.71	2540		19.71	2700		19.71	2830		19.71	3683.33		19.71	3656.67
19.72	2570		19.72	2633.33		19.72	3060		19.72	3673.33		19.72	3786.67
19.73	2660		19.73	2700		19.73	3126.67		19.73	3703.33		19.73	3623.33
19.74	2463.33		19.74	2656.67		19.74	2946.67		19.74	3846.67		19.74	3643.33
19.75	2523.33		19.75	2650		19.75	3013.33		19.75	3800		19.75	3703.33
19.76	2566.67		19.76	2616.67		19.76	3066.67		19.76	3986.67		19.76	3833.33
19.77	2780		19.77	2576.67		19.77	2993.33		19.77	3800		19.77	3773.33
19.78	2463.33		19.78	2563.33		19.78	2946.67		19.78	3833.33		19.78	3680
19.79	2540		19.79	2690		19.79	2936.67		19.79	3796.67		19.79	3580
19.8	2463.33		19.8	2486.67		19.8	2880		19.8	3860		19.8	3703.33
19.81	2656.67		19.81	2500		19.81	3043.33		19.81	3923.33		19.81	3696.67
19.82	2480		19.82	2736.67		19.82	2933.33		19.82	3790		19.82	3783.33
19.83	2726.67		19.83	2676.67		19.83	3030		19.83	3760		19.83	3723.33
19.84	2560		19.84	2726.67		19.84	3033.33		19.84	3740		19.84	3846.67
19.85	2623.33		19.85	2720		19.85	3073.33		19.85	3850		19.85	3786.67
19.86	2566.67		19.86	2770		19.86	3076.67		19.86	3830		19.86	3630
19.87	2723.33		19.87	2593.33		19.87	3043.33		19.87	4016.67		19.87	3630
19.88	2623.33		19.88	2656.67		19.88	3163.33		19.88	3760		19.88	3670
19.89	2740		19.89	2700		19.89	2976.67		19.89	3843.33		19.89	3710
19.9	2663.33		19.9	2690		19.9	2973.33		19.9	3930		19.9	3670
19.91	2593.33		19.91	2683.33		19.91	3000		19.91	3916.67		19.91	3646.67
19.92	2450		19.92	2656.67		19.92	3126.67		19.92	3730		19.92	3746.67
19.93	2640		19.93	2703.33		19.93	3063.33		19.93	3726.67		19.93	3900
19.94	2546.67		19.94	2746.67		19.94	3023.33		19.94	3690		19.94	3723.33
19.95	2633.33		19.95	2663.33		19.95	3120		19.95	3810		19.95	3980
19.96	2573.33		19.96	2736.67		19.96	3170		19.96	3816.67		19.96	3740
19.97	2810		19.97	2616.67		19.97	3203.33		19.97	3806.67		19.97	3610
19.98	2523.33		19.98	2773.33		19.98	3093.33		19.98	3986.67		19.98	3790
19.99	2570		19.99	2620		19.99	3016.67		19.99	3840		19.99	3546.67
20	2603.33		20	2550		20	3000		20	3740		20	3753.33
20.01	2636.67		20.01	2740		20.01	3123.33		20.01	3700		20.01	3830
20.02	2726.67		20.02	2666.67		20.02	3206.67		20.02	3893.33		20.02	3593.33
20.03	2720		20.03	2566.67		20.03	3130		20.03	3843.33		20.03	3606.67
20.04	2523.33		20.04	2753.33		20.04	2973.33		20.04	3990		20.04	3866.67
20.05	2670		20.05	2590		20.05	3073.33		20.05	3833.33		20.05	3860
20.06	2590		20.06	2696.67		20.06	3023.33		20.06	3883.33		20.06	3650
20.07	2470		20.07	2653.33		20.07	3140		20.07	3953.33		20.07	3806.67
20.08	2606.67		20.08	2636.67		20.08	3206.67		20.08	3820		20.08	3620
20.09	2530		20.09	2683.33		20.09	3056.67		20.09	3963.33		20.09	3786.67
20.1	2550		20.1	2706.67		20.1	3196.67		20.1	3860		20.1	3886.67
20.11	2550		20.11	2740		20.11	2910		20.11	3876.67		20.11	3780
20.12	2596.67		20.12	2790		20.12	3086.67		20.12	3946.67		20.12	3706.67
20.13	2533.33		20.13	2846.67		20.13	2996.67		20.13	4010		20.13	3870
20.14	2806.67		20.14	2690		20.14	3066.67		20.14	3820		20.14	3676.67
20.15	2590		20.15	2666.67		20.15	2830		20.15	3970		20.15	3566.67
20.16	2493.33		20.16	2696.67		20.16	3013.33		20.16	3836.67		20.16	3813.33
20.17	2720		20.17	2750		20.17	3003.33		20.17	3903.33		20.17	3973.33
20.18	2830		20.18	2793.33		20.18	3090		20.18	3870		20.18	3913.33
20.19	2676.67		20.19	2760		20.19	2986.67		20.19	4023.33		20.19	3980
20.2	2546.67		20.2	2696.67		20.2	2973.33		20.2	4036.67		20.2	3906.67
20.21	2786.67		20.21	2650		20.21	3106.67		20.21	3933.33		20.21	3836.67
20.22	2650		20.22	2746.67		20.22	3000		20.22	3883.33		20.22	3806.67
20.23	2820		20.23	2690		20.23	3170		20.23	3893.33		20.23	3773.33
20.24	2513.33		20.24	2636.67		20.24	3026.67		20.24	3853.33		20.24	3723.33
20.25	2530		20.25	2733.33		20.25	3206.67		20.25	4120		20.25	3850
20.26	2473.33		20.26	2676.67		20.26	3200		20.26	3796.67		20.26	3840
20.27	2613.33		20.27	2733.33		20.27	3170		20.27	3803.33		20.27	3886.67
20.28	2626.67		20.28	2780		20.28	2913.33		20.28	4083.33		20.28	3723.33
20.29	2693.33		20.29	2626.67		20.29	3166.67		20.29	4066.67		20.29	3660
20.3	2733.33		20.3	2623.33		20.3	3083.33		20.3	4060		20.3	3746.67
20.31	2633.33		20.31	2723.33		20.31	3196.67		20.31	4143.33		20.31	3833.33
20.32	2623.33		20.32	2640		20.32	3236.67		20.32	3870		20.32	3710
20.33	2690		20.33	2816.67		20.33	3226.67		20.33	4006.67		20.33	3960
20.34	2543.33		20.34	2983.33		20.34	3246.67		20.34	3803.33		20.34	3793.33
20.35	2616.67		20.35	2646.67		20.35	3153.33		20.35	3956.67		20.35	3870
20.36	2626.67		20.36	2716.67		20.36	3216.67		20.36	4253.33		20.36	3836.67
20.37	2513.33		20.37	2643.33		20.37	3186.67		20.37	3983.33		20.37	3963.33
20.38	2640		20.38	2676.67		20.38	3256.67		20.38	3853.33		20.38	3753.33
20.39	2673.33		20.39	2693.33		20.39	3223.33		20.39	4136.67		20.39	3886.67
20.4	2660		20.4	2836.67		20.4	3220		20.4	4053.33		20.4	3780
20.41	2600		20.41	2633.33		20.41	3046.67		20.41	4103.33		20.41	3856.67
20.42	2680		20.42	2723.33		20.42	3056.67		20.42	3743.33		20.42	3826.67
20.43	2806.67		20.43	2740		20.43	2983.33		20.43	3776.67		20.43	3733.33
20.44	2646.67		20.44	2786.67		20.44	3176.67		20.44	3970		20.44	3756.67
20.45	2646.67		20.45	2866.67		20.45	3086.67		20.45	4160		20.45	3906.67
20.46	2660		20.46	2710		20.46	3280		20.46	4053.33		20.46	3966.67
20.47	2623.33		20.47	2836.67		20.47	3370		20.47	4033.33		20.47	3803.33
20.48	2543.33		20.48	2730		20.48	3263.33		20.48	4183.33		20.48	3910
20.49	2633.33		20.49	2796.67		20.49	3253.33		20.49	3813.33		20.49	3936.67
20.5	2690		20.5	2886.67		20.5	3250		20.5	3930		20.5	3973.33
20.51	2580		20.51	2796.67		20.51	3220		20.51	3973.33		20.51	3940
20.52	2566.67		20.52	2880		20.52	3213.33		20.52	3870		20.52	3910
20.53	2616.67		20.53	2780		20.53	3026.67		20.53	3933.33		20.53	4080
20.54	2690		20.54	2616.67		20.54	3153.33		20.54	3946.67		20.54	4006.67
20.55	2756.67		20.55	2860		20.55	3263.33		20.55	4066.67		20.55	3940
20.56	2606.67		20.56	2810		20.56	3056.67		20.56	4036.67		20.56	3896.67
20.57	2676.67		20.57	2780		20.57	2973.33		20.57	4053.33		20.57	3936.67
20.58	2756.67		20.58	2853.33		20.58	3110		20.58	4066.67		20.58	3723.33
20.59	2600		20.59	2913.33		20.59	3090		20.59	3960		20.59	3950
20.6	2646.67		20.6	2923.33		20.6	3073.33		20.6	4026.67		20.6	3886.67
20.61	2823.33		20.61	2783.33		20.61	3076.67		20.61	3956.67		20.61	3890
20.62	2676.67		20.62	2823.33		20.62	3316.67		20.62	4086.67		20.62	3933.33
20.63	2686.67		20.63	2853.33		20.63	3416.67		20.63	4103.33		20.63	3760
20.64	2820		20.64	2710		20.64	3436.67		20.64	4363.33		20.64	3936.67
20.65	2653.33		20.65	2676.67		20.65	3253.33		20.65	4093.33		20.65	3940
20.66	2600		20.66	2800		20.66	3090		20.66	3906.67		20.66	3796.67
20.67	2623.33		20.67	2683.33		20.67	3066.67		20.67	4063.33		20.67	3920
20.68	2653.33		20.68	2810		20.68	3166.67		20.68	3953.33		20.68	4010
20.69	2766.67		20.69	2760		20.69	3316.67		20.69	4080		20.69	4050
20.7	2740		20.7	2783.33		20.7	3230		20.7	4096.67		20.7	3946.67
20.71	2793.33		20.71	3036.67		20.71	3203.33		20.71	4180		20.71	3926.67
20.72	2746.67		20.72	2730		20.72	3316.67		20.72	4146.67		20.72	3833.33
20.73	2730		20.73	2916.67		20.73	3250		20.73	4060		20.73	3796.67
20.74	2703.33		20.74	2986.67		20.74	3180		20.74	4240		20.74	3983.33
20.75	2840		20.75	2810		20.75	3170		20.75	4120		20.75	3980
20.76	2676.67		20.76	2853.33		20.76	3236.67		20.76	4093.33		20.76	3956.67
20.77	2840		20.77	2840		20.77	3043.33		20.77	4116.67		20.77	3853.33
20.78	2643.33		20.78	2860		20.78	3246.67		20.78	4160		20.78	3876.67
20.79	2743.33		20.79	2896.67		20.79	3256.67		20.79	4083.33		20.79	3786.67
20.8	2763.33		20.8	2836.67		20.8	3400		20.8	4223.33		20.8	3906.67
20.81	2696.67		20.81	2846.67		20.81	3236.67		20.81	4106.67		20.81	4096.67
20.82	2713.33		20.82	2883.33		20.82	3130		20.82	4043.33		20.82	3916.67
20.83	2766.67		20.83	3003.33		20.83	3266.67		20.83	4006.67		20.83	3970
20.84	2616.67		20.84	2826.67		20.84	3140		20.84	4016.67		20.84	4200
20.85	2626.67		20.85	2956.67		20.85	3133.33		20.85	4260		20.85	3993.33
20.86	2640		20.86	2903.33		20.86	3186.67		20.86	4130		20.86	4023.33
20.87	2596.67		20.87	2806.67		20.87	3253.33		20.87	4136.67		20.87	4140
20.88	2853.33		20.88	2803.33		20.88	3136.67		20.88	4086.67		20.88	4160
20.89	2850		20.89	2773.33		20.89	3240		20.89	4043.33		20.89	4153.33
20.9	2690		20.9	2740		20.9	3280		20.9	4100		20.9	3810
20.91	2843.33		20.91	2930		20.91	3273.33		20.91	3980		20.91	3910
20.92	2813.33		20.92	2943.33		20.92	3273.33		20.92	4116.67		20.92	3973.33
20.93	2753.33		20.93	2943.33		20.93	3266.67		20.93	4210		20.93	4126.67
20.94	2700		20.94	2900		20.94	3170		20.94	4170		20.94	4023.33
20.95	2773.33		20.95	2986.67		20.95	3460		20.95	4226.67		20.95	3976.67
20.96	2770		20.96	2783.33		20.96	3220		20.96	4163.33		20.96	4013.33
20.97	2573.33		20.97	2926.67		20.97	3266.67		20.97	4243.33		20.97	4046.67
20.98	2660		20.98	2920		20.98	3353.33		20.98	4180		20.98	4183.33
20.99	2676.67		20.99	2950		20.99	3316.67		20.99	4106.67		20.99	3983.33
21	2630		21	2906.67		21	3280		21	4000		21	3953.33
21.01	2600		21.01	2913.33		21.01	3406.67		21.01	4223.33		21.01	3940
21.02	2613.33		21.02	2903.33		21.02	3413.33		21.02	4206.67		21.02	3960
21.03	2796.67		21.03	2893.33		21.03	3243.33		21.03	4116.67		21.03	3806.67
21.04	2830		21.04	2783.33		21.04	3336.67		21.04	4233.33		21.04	4000
21.05	2670		21.05	2900		21.05	3316.67		21.05	4143.33		21.05	4010
21.06	2746.67		21.06	2973.33		21.06	3263.33		21.06	4213.33		21.06	3996.67
21.07	2633.33		21.07	2846.67		21.07	3310		21.07	4126.67		21.07	4086.67
21.08	2700		21.08	2863.33		21.08	3173.33		21.08	4230		21.08	4186.67
21.09	2716.67		21.09	2866.67		21.09	3226.67		21.09	4066.67		21.09	3943.33
21.1	2913.33		21.1	2853.33		21.1	3090		21.1	4173.33		21.1	4000
21.11	2740		21.11	2816.67		21.11	3383.33		21.11	4383.33		21.11	4180
21.12	2806.67		21.12	2873.33		21.12	3220		21.12	4046.67		21.12	4033.33
21.13	2746.67		21.13	3083.33		21.13	3060		21.13	4250		21.13	3956.67
21.14	2716.67		21.14	3080		21.14	3333.33		21.14	4310		21.14	4016.67
21.15	2763.33		21.15	2860		21.15	3383.33		21.15	4256.67		21.15	3953.33
21.16	2706.67		21.16	2943.33		21.16	3200		21.16	4270		21.16	4000
21.17	2766.67		21.17	2803.33		21.17	3296.67		21.17	4110		21.17	4073.33
21.18	2750		21.18	2826.67		21.18	3186.67		21.18	3933.33		21.18	4003.33
21.19	2796.67		21.19	2966.67		21.19	3223.33		21.19	4030		21.19	4056.67
21.2	2606.67		21.2	2813.33		21.2	3203.33		21.2	4006.67		21.2	4166.67
21.21	2850		21.21	2883.33		21.21	3443.33		21.21	4076.67		21.21	4296.67
21.22	2770		21.22	2980		21.22	3326.67		21.22	4083.33		21.22	4096.67
21.23	2820		21.23	3083.33		21.23	3330		21.23	4266.67		21.23	3956.67
21.24	2656.67		21.24	2946.67		21.24	3460		21.24	4160		21.24	4056.67
21.25	2726.67		21.25	2903.33		21.25	3280		21.25	4173.33		21.25	4080
21.26	2680		21.26	2903.33		21.26	3350		21.26	4213.33		21.26	4216.67
21.27	2776.67		21.27	2960		21.27	3353.33		21.27	4186.67		21.27	4016.67
21.28	2630		21.28	2980		21.28	3313.33		21.28	4160		21.28	4116.67
21.29	2686.67		21.29	3103.33		21.29	3293.33		21.29	4406.67		21.29	4143.33
21.3	2630		21.3	3010		21.3	3160		21.3	4240		21.3	4236.67
21.31	2750		21.31	3160		21.31	3250		21.31	4106.67		21.31	4253.33
21.32	2860		21.32	2970		21.32	3363.33		21.32	4186.67		21.32	4106.67
21.33	2726.67		21.33	3016.67		21.33	3373.33		21.33	4266.67		21.33	4133.33
21.34	2583.33		21.34	3046.67		21.34	3196.67		21.34	4126.67		21.34	4023.33
21.35	2633.33		21.35	2986.67		21.35	3220		21.35	4220		21.35	4140
21.36	2766.67		21.36	3040		21.36	3333.33		21.36	4260		21.36	4090
21.37	2873.33		21.37	2860		21.37	3343.33		21.37	4420		21.37	3893.33
21.38	2906.67		21.38	2953.33		21.38	3220		21.38	4346.67		21.38	4120
21.39	2760		21.39	2940		21.39	3123.33		21.39	4333.33		21.39	3976.67
21.4	2650		21.4	2940		21.4	3236.67		21.4	4303.33		21.4	4146.67
21.41	2666.67		21.41	3003.33		21.41	3323.33		21.41	4236.67		21.41	4286.67
21.42	2666.67		21.42	3093.33		21.42	3500		21.42	4190		21.42	4133.33
21.43	2770		21.43	3060		21.43	3370		21.43	4036.67		21.43	4136.67
21.44	2656.67		21.44	3000		21.44	3176.67		21.44	4203.33		21.44	4213.33
21.45	2743.33		21.45	2973.33		21.45	3566.67		21.45	4186.67		21.45	4136.67
21.46	2813.33		21.46	3040		21.46	3366.67		21.46	4283.33		21.46	4163.33
21.47	2673.33		21.47	2976.67		21.47	3510		21.47	4236.67		21.47	4200
21.48	2703.33		21.48	3016.67		21.48	3426.67		21.48	4356.67		21.48	4086.67
21.49	2820		21.49	2900		21.49	3420		21.49	4490		21.49	4173.33
21.5	2800		21.5	3120		21.5	3366.67		21.5	4370		21.5	4110
21.51	2840		21.51	3120		21.51	3483.33		21.51	4456.67		21.51	4170
21.52	2873.33		21.52	2990		21.52	3310		21.52	4246.67		21.52	4236.67
21.53	2770		21.53	2940		21.53	3210		21.53	4246.67		21.53	3940
21.54	2900		21.54	3063.33		21.54	3580		21.54	4280		21.54	4130
21.55	2976.67		21.55	3030		21.55	3416.67		21.55	4186.67		21.55	4020
21.56	2743.33		21.56	2966.67		21.56	3393.33		21.56	4333.33		21.56	4223.33
21.57	2666.67		21.57	3066.67		21.57	3370		21.57	3980		21.57	4180
21.58	2770		21.58	2963.33		21.58	3473.33		21.58	4413.33		21.58	4226.67
21.59	2890		21.59	3063.33		21.59	3436.67		21.59	4266.67		21.59	4180
21.6	2853.33		21.6	3076.67		21.6	3356.67		21.6	4333.33		21.6	4330
21.61	2783.33		21.61	3153.33		21.61	3426.67		21.61	4410		21.61	4243.33
21.62	2793.33		21.62	2856.67		21.62	3376.67		21.62	4500		21.62	4096.67
21.63	2673.33		21.63	2876.67		21.63	3430		21.63	4213.33		21.63	4136.67
21.64	2716.67		21.64	3050		21.64	3203.33		21.64	4390		21.64	4173.33
21.65	2906.67		21.65	2910		21.65	3316.67		21.65	4353.33		21.65	4010
21.66	2840		21.66	3090		21.66	3510		21.66	4260		21.66	4180
21.67	2860		21.67	2926.67		21.67	3410		21.67	4226.67		21.67	4133.33
21.68	2850		21.68	3156.67		21.68	3440		21.68	4273.33		21.68	4230
21.69	2830		21.69	2880		21.69	3276.67		21.69	4523.33		21.69	4383.33
21.7	2803.33		21.7	3070		21.7	3490		21.7	4273.33		21.7	4183.33
21.71	2906.67		21.71	2973.33		21.71	3506.67		21.71	4366.67		21.71	4293.33
21.72	2770		21.72	2910		21.72	3343.33		21.72	4256.67		21.72	4106.67
21.73	2913.33		21.73	2850		21.73	3356.67		21.73	4343.33		21.73	4106.67
21.74	2783.33		21.74	2946.67		21.74	3436.67		21.74	4240		21.74	4130
21.75	2806.67		21.75	3063.33		21.75	3466.67		21.75	4286.67		21.75	4360
21.76	2833.33		21.76	3040		21.76	3603.33		21.76	4473.33		21.76	4300
21.77	2726.67		21.77	2980		21.77	3520		21.77	4290		21.77	4380
21.78	2830		21.78	2990		21.78	3340		21.78	4493.33		21.78	4223.33
21.79	2766.67		21.79	3010		21.79	3506.67		21.79	4486.67		21.79	4173.33
21.8	2773.33		21.8	3033.33		21.8	3323.33		21.8	4463.33		21.8	4266.67
21.81	2776.67		21.81	3096.67		21.81	3466.67		21.81	4240		21.81	4143.33
21.82	2810		21.82	3090		21.82	3353.33		21.82	4390		21.82	4170
21.83	2663.33		21.83	3056.67		21.83	3540		21.83	4316.67		21.83	4050
21.84	2886.67		21.84	2956.67		21.84	3423.33		21.84	4086.67		21.84	4290
21.85	2730		21.85	2970		21.85	3456.67		21.85	4393.33		21.85	4210
21.86	2546.67		21.86	2740		21.86	3420		21.86	4320		21.86	4566.67
21.87	2786.67		21.87	3076.67		21.87	3380		21.87	4343.33		21.87	4306.67
21.88	2863.33		21.88	3153.33		21.88	3473.33		21.88	4556.67		21.88	4390
21.89	2996.67		21.89	3130		21.89	3546.67		21.89	4513.33		21.89	4446.67
21.9	2940		21.9	3086.67		21.9	3480		21.9	4403.33		21.9	4353.33
21.91	2846.67		21.91	3100		21.91	3443.33		21.91	4243.33		21.91	4336.67
21.92	2713.33		21.92	3133.33		21.92	3403.33		21.92	4473.33		21.92	4390
21.93	2943.33		21.93	3076.67		21.93	3633.33		21.93	4533.33		21.93	4433.33
21.94	2960		21.94	3003.33		21.94	3356.67		21.94	4253.33		21.94	4336.67
21.95	2813.33		21.95	2976.67		21.95	3330		21.95	4400		21.95	4183.33
21.96	2853.33		21.96	3016.67		21.96	3240		21.96	4273.33		21.96	4303.33
21.97	2786.67		21.97	2886.67		21.97	3606.67		21.97	4410		21.97	4306.67
21.98	2883.33		21.98	2993.33		21.98	3456.67		21.98	4373.33		21.98	4360
21.99	2850		21.99	3123.33		21.99	3490		21.99	4443.33		21.99	4480
22	2983.33		22	2853.33		22	3533.33		22	4556.67		22	4293.33
22.01	3096.67		22.01	3110		22.01	3390		22.01	4426.67		22.01	4343.33
22.02	2993.33		22.02	3046.67		22.02	3510		22.02	4440		22.02	4530
22.03	2810		22.03	3070		22.03	3553.33		22.03	4490		22.03	4233.33
22.04	2886.67		22.04	3006.67		22.04	3576.67		22.04	4330		22.04	4330
22.05	2906.67		22.05	3036.67		22.05	3460		22.05	4516.67		22.05	4420
22.06	2850		22.06	3060		22.06	3380		22.06	4533.33		22.06	4330
22.07	2940		22.07	3093.33		22.07	3456.67		22.07	4343.33		22.07	4283.33
22.08	2876.67		22.08	3186.67		22.08	3353.33		22.08	4540		22.08	4296.67
22.09	2976.67		22.09	3136.67		22.09	3603.33		22.09	4593.33		22.09	4510
22.1	2823.33		22.1	2980		22.1	3506.67		22.1	4506.67		22.1	4356.67
22.11	2723.33		22.11	2986.67		22.11	3380		22.11	4550		22.11	4560
22.12	2853.33		22.12	3146.67		22.12	3526.67		22.12	4396.67		22.12	4186.67
22.13	2736.67		22.13	2876.67		22.13	3650		22.13	4496.67		22.13	4330
22.14	2773.33		22.14	3073.33		22.14	3413.33		22.14	4260		22.14	4406.67
22.15	2826.67		22.15	3030		22.15	3596.67		22.15	4566.67		22.15	4430
22.16	2950		22.16	3143.33		22.16	3340		22.16	4290		22.16	4253.33
22.17	2943.33		22.17	3000		22.17	3556.67		22.17	4430		22.17	4386.67
22.18	2853.33		22.18	3080		22.18	3486.67		22.18	4726.67		22.18	4366.67
22.19	2800		22.19	3010		22.19	3443.33		22.19	4406.67		22.19	4330
22.2	2866.67		22.2	3150		22.2	3416.67		22.2	4560		22.2	4223.33
22.21	2760		22.21	3030		22.21	3476.67		22.21	4460		22.21	4470
22.22	2853.33		22.22	3106.67		22.22	3523.33		22.22	4536.67		22.22	4263.33
22.23	2786.67		22.23	3146.67		22.23	3443.33		22.23	4366.67		22.23	4416.67
22.24	2833.33		22.24	3166.67		22.24	3553.33		22.24	4416.67		22.24	4286.67
22.25	2950		22.25	3183.33		22.25	3773.33		22.25	4373.33		22.25	4356.67
22.26	2983.33		22.26	3023.33		22.26	3506.67		22.26	4346.67		22.26	4356.67
22.27	2933.33		22.27	3083.33		22.27	3600		22.27	4610		22.27	4120
22.28	2826.67		22.28	3006.67		22.28	3653.33		22.28	4500		22.28	4450
22.29	2956.67		22.29	3070		22.29	3673.33		22.29	4493.33		22.29	4516.67
22.3	2966.67		22.3	3260		22.3	3536.67		22.3	4506.67		22.3	4363.33
22.31	2983.33		22.31	3123.33		22.31	3320		22.31	4476.67		22.31	4410
22.32	2923.33		22.32	3030		22.32	3506.67		22.32	4610		22.32	4440
22.33	2956.67		22.33	3173.33		22.33	3570		22.33	4693.33		22.33	4366.67
22.34	3046.67		22.34	3073.33		22.34	3626.67		22.34	4280		22.34	4483.33
22.35	3000		22.35	2980		22.35	3553.33		22.35	4550		22.35	4323.33
22.36	2910		22.36	2986.67		22.36	3540		22.36	4453.33		22.36	4233.33
22.37	2863.33		22.37	3056.67		22.37	3560		22.37	4330		22.37	4393.33
22.38	2950		22.38	3126.67		22.38	3496.67		22.38	4306.67		22.38	4280
22.39	2730		22.39	3146.67		22.39	3440		22.39	4346.67		22.39	4296.67
22.4	2976.67		22.4	3130		22.4	3663.33		22.4	4536.67		22.4	4426.67
22.41	2953.33		22.41	3220		22.41	3560		22.41	4566.67		22.41	4340
22.42	2920		22.42	3156.67		22.42	3540		22.42	4473.33		22.42	4396.67
22.43	2986.67		22.43	3263.33		22.43	3566.67		22.43	4653.33		22.43	4410
22.44	2846.67		22.44	3176.67		22.44	3603.33		22.44	4476.67		22.44	4393.33
22.45	2796.67		22.45	3133.33		22.45	3453.33		22.45	4690		22.45	4353.33
22.46	2956.67		22.46	3156.67		22.46	3740		22.46	4436.67		22.46	4300
22.47	2890		22.47	3076.67		22.47	3533.33		22.47	4340		22.47	4486.67
22.48	2930		22.48	3193.33		22.48	3636.67		22.48	4396.67		22.48	4423.33
22.49	2886.67		22.49	3186.67		22.49	3576.67		22.49	4636.67		22.49	4190
22.5	2880		22.5	3190		22.5	3670		22.5	4653.33		22.5	4303.33
22.51	2883.33		22.51	3100		22.51	3583.33		22.51	4716.67		22.51	4400
22.52	2853.33		22.52	2960		22.52	3536.67		22.52	4500		22.52	4393.33
22.53	2883.33		22.53	3033.33		22.53	3830		22.53	4570		22.53	4280
22.54	2723.33		22.54	3196.67		22.54	3716.67		22.54	4480		22.54	4266.67
22.55	2776.67		22.55	3160		22.55	3616.67		22.55	4426.67		22.55	4363.33
22.56	2840		22.56	3106.67		22.56	3796.67		22.56	4560		22.56	4426.67
22.57	2923.33		22.57	3156.67		22.57	3526.67		22.57	4563.33		22.57	4590
22.58	2843.33		22.58	3296.67		22.58	3720		22.58	4490		22.58	4530
22.59	2956.67		22.59	3083.33		22.59	3526.67		22.59	4696.67		22.59	4526.67
22.6	2843.33		22.6	3126.67		22.6	3620		22.6	4650		22.6	4420
22.61	2816.67		22.61	3346.67		22.61	3543.33		22.61	4660		22.61	4400
22.62	3030		22.62	3160		22.62	3720		22.62	4646.67		22.62	4616.67
22.63	2850		22.63	2993.33		22.63	3576.67		22.63	4516.67		22.63	4720
22.64	2826.67		22.64	2940		22.64	3693.33		22.64	4473.33		22.64	4590
22.65	2936.67		22.65	2966.67		22.65	3516.67		22.65	4543.33		22.65	4500
22.66	2923.33		22.66	3150		22.66	3406.67		22.66	4683.33		22.66	4293.33
22.67	2810		22.67	3323.33		22.67	3743.33		22.67	4700		22.67	4583.33
22.68	3010		22.68	3043.33		22.68	3673.33		22.68	4563.33		22.68	4300
22.69	2873.33		22.69	3150		22.69	3423.33		22.69	4816.67		22.69	4356.67
22.7	3170		22.7	3160		22.7	3490		22.7	4590		22.7	4506.67
22.71	2960		22.71	3103.33		22.71	3586.67		22.71	4603.33		22.71	4543.33
22.72	2976.67		22.72	3123.33		22.72	3506.67		22.72	4476.67		22.72	4373.33
22.73	3053.33		22.73	3023.33		22.73	3830		22.73	4646.67		22.73	4523.33
22.74	3030		22.74	3123.33		22.74	3620		22.74	4503.33		22.74	4320
22.75	2973.33		22.75	3083.33		22.75	3553.33		22.75	4600		22.75	4473.33
22.76	3036.67		22.76	3206.67		22.76	3533.33		22.76	4850		22.76	4466.67
22.77	3000		22.77	3186.67		22.77	3663.33		22.77	4733.33		22.77	4456.67
22.78	2976.67		22.78	3276.67		22.78	3583.33		22.78	4880		22.78	4346.67
22.79	2913.33		22.79	3103.33		22.79	3526.67		22.79	4610		22.79	4306.67
22.8	2986.67		22.8	3103.33		22.8	3586.67		22.8	4656.67		22.8	4450
22.81	2786.67		22.81	3253.33		22.81	3696.67		22.81	4630		22.81	4523.33
22.82	2966.67		22.82	3390		22.82	3656.67		22.82	4483.33		22.82	4600
22.83	2996.67		22.83	3290		22.83	3603.33		22.83	4700		22.83	4596.67
22.84	2946.67		22.84	3150		22.84	3753.33		22.84	4490		22.84	4466.67
22.85	2986.67		22.85	3146.67		22.85	3706.67		22.85	4563.33		22.85	4343.33
22.86	2923.33		22.86	3246.67		22.86	3626.67		22.86	4673.33		22.86	4446.67
22.87	2883.33		22.87	3320		22.87	3526.67		22.87	4586.67		22.87	4526.67
22.88	2920		22.88	3123.33		22.88	3760		22.88	4736.67		22.88	4543.33
22.89	2913.33		22.89	3323.33		22.89	3703.33		22.89	4680		22.89	4476.67
22.9	3070		22.9	3066.67		22.9	3590		22.9	4580		22.9	4563.33
22.91	2873.33		22.91	3176.67		22.91	3493.33		22.91	4683.33		22.91	4520
22.92	3023.33		22.92	3163.33		22.92	3413.33		22.92	4723.33		22.92	4310
22.93	2923.33		22.93	3203.33		22.93	3400		22.93	4483.33		22.93	4456.67
22.94	2933.33		22.94	3043.33		22.94	3516.67		22.94	4816.67		22.94	4336.67
22.95	2950		22.95	3006.67		22.95	3636.67		22.95	4706.67		22.95	4493.33
22.96	3090		22.96	2993.33		22.96	3666.67		22.96	4663.33		22.96	4416.67
22.97	2953.33		22.97	3273.33		22.97	3630		22.97	4673.33		22.97	4510
22.98	3006.67		22.98	3260		22.98	3566.67		22.98	4676.67		22.98	4430
22.99	2836.67		22.99	3280		22.99	3683.33		22.99	4460		22.99	4646.67
23	2883.33		23	3130		23	3866.67		23	4690		23	4473.33
23.01	2866.67		23.01	3080		23.01	3766.67		23.01	4750		23.01	4400
23.02	2926.67		23.02	3163.33		23.02	3713.33		23.02	4663.33		23.02	4603.33
23.03	2966.67		23.03	3250		23.03	3563.33		23.03	4463.33		23.03	4636.67
23.04	2963.33		23.04	3243.33		23.04	3720		23.04	4570		23.04	4410
23.05	3063.33		23.05	3283.33		23.05	3743.33		23.05	4640		23.05	4643.33
23.06	2893.33		23.06	3220		23.06	3540		23.06	4720		23.06	4590
23.07	3083.33		23.07	3303.33		23.07	3776.67		23.07	4740		23.07	4550
23.08	3076.67		23.08	3260		23.08	3830		23.08	4600		23.08	4316.67
23.09	2976.67		23.09	3290		23.09	3740		23.09	4496.67		23.09	4546.67
23.1	3010		23.1	3233.33		23.1	3463.33		23.1	4786.67		23.1	4270
23.11	3030		23.11	3216.67		23.11	3793.33		23.11	4646.67		23.11	4363.33
23.12	2980		23.12	2933.33		23.12	3566.67		23.12	4493.33		23.12	4480
23.13	2983.33		23.13	2990		23.13	3536.67		23.13	4620		23.13	4546.67
23.14	3023.33		23.14	3186.67		23.14	3713.33		23.14	4766.67		23.14	4383.33
23.15	3006.67		23.15	3070		23.15	3503.33		23.15	4676.67		23.15	4550
23.16	2896.67		23.16	3240		23.16	3596.67		23.16	4666.67		23.16	4533.33
23.17	3150		23.17	3116.67		23.17	3756.67		23.17	4716.67		23.17	4686.67
23.18	3126.67		23.18	3276.67		23.18	3596.67		23.18	4543.33		23.18	4570
23.19	3013.33		23.19	3240		23.19	3663.33		23.19	4650		23.19	4380
23.2	3060		23.2	3203.33		23.2	3806.67		23.2	4713.33		23.2	4556.67
23.21	3043.33		23.21	3196.67		23.21	3733.33		23.21	4956.67		23.21	4530
23.22	2906.67		23.22	3076.67		23.22	3440		23.22	4706.67		23.22	4746.67
23.23	2983.33		23.23	3330		23.23	3693.33		23.23	4820		23.23	4573.33
23.24	2956.67		23.24	3140		23.24	3696.67		23.24	4746.67		23.24	4530
23.25	2900		23.25	3206.67		23.25	3640		23.25	4670		23.25	4593.33
23.26	3023.33		23.26	3046.67		23.26	3566.67		23.26	4740		23.26	4480
23.27	3023.33		23.27	3140		23.27	3690		23.27	4790		23.27	4453.33
23.28	3083.33		23.28	3243.33		23.28	3850		23.28	4853.33		23.28	4420
23.29	3056.67		23.29	3393.33		23.29	3663.33		23.29	4630		23.29	4466.67
23.3	2823.33		23.3	3293.33		23.3	3633.33		23.3	4816.67		23.3	4436.67
23.31	3013.33		23.31	3143.33		23.31	3643.33		23.31	4873.33		23.31	4543.33
23.32	3006.67		23.32	3283.33		23.32	3653.33		23.32	4780		23.32	4533.33
23.33	2886.67		23.33	3283.33		23.33	3633.33		23.33	4793.33		23.33	4613.33
23.34	3013.33		23.34	3143.33		23.34	3756.67		23.34	4776.67		23.34	4823.33
23.35	3043.33		23.35	3320		23.35	3863.33		23.35	4706.67		23.35	4533.33
23.36	3133.33		23.36	3253.33		23.36	3676.67		23.36	4796.67		23.36	4306.67
23.37	3023.33		23.37	3123.33		23.37	3626.67		23.37	4576.67		23.37	4446.67
23.38	3140		23.38	3240		23.38	3533.33		23.38	4893.33		23.38	4576.67
23.39	2996.67		23.39	3206.67		23.39	3626.67		23.39	4646.67		23.39	4640
23.4	3176.67		23.4	3293.33		23.4	3800		23.4	4723.33		23.4	4660
23.41	3153.33		23.41	3246.67		23.41	3763.33		23.41	4500		23.41	4710
23.42	2986.67		23.42	3150		23.42	3956.67		23.42	4596.67		23.42	4506.67
23.43	3090		23.43	3346.67		23.43	3650		23.43	4773.33		23.43	4610
23.44	3033.33		23.44	3316.67		23.44	3533.33		23.44	4716.67		23.44	4680
23.45	2960		23.45	3306.67		23.45	3703.33		23.45	4763.33		23.45	4566.67
23.46	3070		23.46	3280		23.46	3640		23.46	4836.67		23.46	4516.67
23.47	3170		23.47	3143.33		23.47	3863.33		23.47	4896.67		23.47	4516.67
23.48	3030		23.48	3350		23.48	3720		23.48	4823.33		23.48	4646.67
23.49	3176.67		23.49	3190		23.49	3766.67		23.49	4680		23.49	4650
23.5	3026.67		23.5	3210		23.5	3650		23.5	4756.67		23.5	4460
23.51	3036.67		23.51	3363.33		23.51	3696.67		23.51	4683.33		23.51	4696.67
23.52	3040		23.52	3073.33		23.52	3770		23.52	4833.33		23.52	4773.33
23.53	3026.67		23.53	3276.67		23.53	3590		23.53	4720		23.53	4543.33
23.54	2930		23.54	3096.67		23.54	3680		23.54	4586.67		23.54	4443.33
23.55	2940		23.55	3373.33		23.55	3906.67		23.55	4806.67		23.55	4483.33
23.56	3026.67		23.56	3330		23.56	3730		23.56	4750		23.56	4406.67
23.57	3226.67		23.57	3226.67		23.57	3766.67		23.57	4790		23.57	4520
23.58	3050		23.58	3183.33		23.58	3680		23.58	4683.33		23.58	4600
23.59	3066.67		23.59	3320		23.59	3703.33		23.59	4803.33		23.59	4363.33
23.6	3006.67		23.6	3193.33		23.6	3910		23.6	4940		23.6	4520
23.61	2870		23.61	3200		23.61	3673.33		23.61	4686.67		23.61	4530
23.62	3023.33		23.62	3316.67		23.62	3696.67		23.62	4816.67		23.62	4580
23.63	3110		23.63	3200		23.63	3576.67		23.63	4576.67		23.63	4626.67
23.64	3170		23.64	3110		23.64	3816.67		23.64	4693.33		23.64	4630
23.65	3040		23.65	3186.67		23.65	3553.33		23.65	4626.67		23.65	4603.33
23.66	2996.67		23.66	3173.33		23.66	3646.67		23.66	4646.67		23.66	4690
23.67	2943.33		23.67	3306.67		23.67	3823.33		23.67	4603.33		23.67	4543.33
23.68	2890		23.68	3250		23.68	3470		23.68	4696.67		23.68	4443.33
23.69	3080		23.69	3190		23.69	3636.67		23.69	4790		23.69	4563.33
23.7	2910		23.7	3113.33		23.7	3540		23.7	4760		23.7	4466.67
23.71	3003.33		23.71	3280		23.71	3766.67		23.71	4826.67		23.71	4793.33
23.72	2973.33		23.72	3203.33		23.72	3770		23.72	4766.67		23.72	4650
23.73	3030		23.73	3296.67		23.73	3626.67		23.73	4640		23.73	4616.67
23.74	2940		23.74	3170		23.74	3650		23.74	4933.33		23.74	4713.33
23.75	3066.67		23.75	3080		23.75	3613.33		23.75	4880		23.75	4646.67
23.76	2910		23.76	3263.33		23.76	3683.33		23.76	4753.33		23.76	4670
23.77	3100		23.77	3150		23.77	3680		23.77	4813.33		23.77	4600
23.78	3176.67		23.78	3366.67		23.78	3726.67		23.78	4996.67		23.78	4696.67
23.79	3066.67		23.79	3183.33		23.79	3573.33		23.79	4803.33		23.79	4680
23.8	3043.33		23.8	3283.33		23.8	3733.33		23.8	4876.67		23.8	4826.67
23.81	3083.33		23.81	3146.67		23.81	3543.33		23.81	4923.33		23.81	4530
23.82	3036.67		23.82	3296.67		23.82	3896.67		23.82	4660		23.82	4823.33
23.83	3046.67		23.83	3326.67		23.83	3666.67		23.83	4800		23.83	4540
23.84	3183.33		23.84	3163.33		23.84	3576.67		23.84	4773.33		23.84	4633.33
23.85	3090		23.85	3286.67		23.85	3740		23.85	4810		23.85	4433.33
23.86	2976.67		23.86	3193.33		23.86	3906.67		23.86	4940		23.86	4726.67
23.87	3033.33		23.87	3393.33		23.87	3653.33		23.87	4700		23.87	4620
23.88	2963.33		23.88	3320		23.88	3766.67		23.88	4630		23.88	4600
23.89	3060		23.89	3176.67		23.89	3770		23.89	5016.67		23.89	4510
23.9	3186.67		23.9	3380		23.9	3750		23.9	4763.33		23.9	4430
23.91	2946.67		23.91	3370		23.91	3596.67		23.91	4666.67		23.91	4513.33
23.92	3026.67		23.92	3166.67		23.92	3690		23.92	4626.67		23.92	4440
23.93	3053.33		23.93	3133.33		23.93	3800		23.93	4880		23.93	4530
23.94	2916.67		23.94	3263.33		23.94	3776.67		23.94	4880		23.94	4613.33
23.95	2930		23.95	3363.33		23.95	3606.67		23.95	4906.67		23.95	4703.33
23.96	2943.33		23.96	3296.67		23.96	3793.33		23.96	4673.33		23.96	4590
23.97	3070		23.97	3243.33		23.97	3813.33		23.97	4713.33		23.97	4630
23.98	2993.33		23.98	3173.33		23.98	3710		23.98	4676.67		23.98	4600
23.99	3026.67		23.99	3266.67		23.99	3590		23.99	4883.33		23.99	4546.67
24	3050		24	3456.67		24	3646.67		24	4756.67		24	4526.67
24.01	3070		24.01	3400		24.01	3623.33		24.01	4933.33		24.01	4606.67
24.02	3096.67		24.02	3436.67		24.02	3866.67		24.02	4876.67		24.02	4553.33
24.03	2910		24.03	3226.67		24.03	3630		24.03	4886.67		24.03	4646.67
24.04	3186.67		24.04	3153.33		24.04	3626.67		24.04	4773.33		24.04	4633.33
24.05	3146.67		24.05	3210		24.05	3596.67		24.05	4680		24.05	4560
24.06	3233.33		24.06	3106.67		24.06	3736.67		24.06	4760		24.06	4656.67
24.07	3040		24.07	3236.67		24.07	3770		24.07	4633.33		24.07	4733.33
24.08	2883.33		24.08	3223.33		24.08	3783.33		24.08	4856.67		24.08	4673.33
24.09	3003.33		24.09	3263.33		24.09	3826.67		24.09	4883.33		24.09	4586.67
24.1	3076.67		24.1	3153.33		24.1	3770		24.1	4703.33		24.1	4723.33
24.11	2976.67		24.11	3170		24.11	3623.33		24.11	4883.33		24.11	4483.33
24.12	3200		24.12	3003.33		24.12	3843.33		24.12	4796.67		24.12	4533.33
24.13	3056.67		24.13	3080		24.13	3740		24.13	4826.67		24.13	4606.67
24.14	3023.33		24.14	3153.33		24.14	3610		24.14	4816.67		24.14	4733.33
24.15	2890		24.15	3223.33		24.15	3353.33		24.15	4913.33		24.15	4513.33
24.16	3063.33		24.16	3296.67		24.16	3666.67		24.16	4840		24.16	4760
24.17	2973.33		24.17	3376.67		24.17	3863.33		24.17	4723.33		24.17	4693.33
24.18	3120		24.18	3276.67		24.18	3770		24.18	4856.67		24.18	4850
24.19	2873.33		24.19	3400		24.19	3726.67		24.19	4896.67		24.19	4566.67
24.2	3060		24.2	3296.67		24.2	3643.33		24.2	4750		24.2	4763.33
24.21	2990		24.21	3283.33		24.21	3830		24.21	4926.67		24.21	4770
24.22	3136.67		24.22	3160		24.22	3730		24.22	4783.33		24.22	4670
24.23	3063.33		24.23	3170		24.23	3756.67		24.23	4563.33		24.23	4736.67
24.24	2970		24.24	3330		24.24	3606.67		24.24	4930		24.24	4650
24.25	3053.33		24.25	3123.33		24.25	3620		24.25	4746.67		24.25	4673.33
24.26	2933.33		24.26	3263.33		24.26	3793.33		24.26	4680		24.26	4403.33
24.27	3130		24.27	3190		24.27	3933.33		24.27	4746.67		24.27	4586.67
24.28	2973.33		24.28	3353.33		24.28	3780		24.28	4843.33		24.28	4613.33
24.29	2906.67		24.29	3283.33		24.29	3713.33		24.29	4803.33		24.29	4570
24.3	3113.33		24.3	3150		24.3	3846.67		24.3	4653.33		24.3	4503.33
24.31	2953.33		24.31	3180		24.31	3730		24.31	4756.67		24.31	4660
24.32	2910		24.32	3146.67		24.32	3750		24.32	4843.33		24.32	4626.67
24.33	2986.67		24.33	3163.33		24.33	3910		24.33	4823.33		24.33	4636.67
24.34	2910		24.34	3300		24.34	3883.33		24.34	4686.67		24.34	4680
24.35	2973.33		24.35	3100		24.35	3883.33		24.35	4730		24.35	4426.67
24.36	3073.33		24.36	3153.33		24.36	3893.33		24.36	4756.67		24.36	4553.33
24.37	2993.33		24.37	3163.33		24.37	3853.33		24.37	5103.33		24.37	4710
24.38	3050		24.38	3146.67		24.38	3783.33		24.38	4753.33		24.38	4696.67
24.39	3070		24.39	3346.67		24.39	3613.33		24.39	4890		24.39	4660
24.4	3006.67		24.4	3166.67		24.4	3703.33		24.4	4866.67		24.4	4653.33
24.41	3046.67		24.41	3250		24.41	3750		24.41	4710		24.41	4703.33
24.42	3083.33		24.42	3440		24.42	3613.33		24.42	4710		24.42	4573.33
24.43	3076.67		24.43	3223.33		24.43	3656.67		24.43	4806.67		24.43	4576.67
24.44	3260		24.44	3260		24.44	3606.67		24.44	4713.33		24.44	4536.67
24.45	3200		24.45	3276.67		24.45	3723.33		24.45	4766.67		24.45	4620
24.46	3110		24.46	3286.67		24.46	3813.33		24.46	4806.67		24.46	4656.67
24.47	3120		24.47	3260		24.47	3716.67		24.47	4800		24.47	4446.67
24.48	2990		24.48	3260		24.48	3683.33		24.48	4826.67		24.48	4596.67
24.49	2973.33		24.49	3223.33		24.49	3660		24.49	4620		24.49	4443.33
24.5	2996.67		24.5	3246.67		24.5	3820		24.5	4810		24.5	4690
24.51	3096.67		24.51	3220		24.51	3703.33		24.51	4830		24.51	4740
24.52	3000		24.52	3083.33		24.52	3576.67		24.52	4846.67		24.52	4503.33
24.53	2896.67		24.53	3163.33		24.53	3616.67		24.53	4623.33		24.53	4636.67
24.54	2940		24.54	3330		24.54	3590		24.54	4623.33		24.54	4403.33
24.55	3090		24.55	3056.67		24.55	3696.67		24.55	4593.33		24.55	4500
24.56	3053.33		24.56	3280		24.56	3710		24.56	4936.67		24.56	4510
24.57	3163.33		24.57	3253.33		24.57	3813.33		24.57	5000		24.57	4680
24.58	2886.67		24.58	3273.33		24.58	3676.67		24.58	4806.67		24.58	4656.67
24.59	3016.67		24.59	3173.33		24.59	3583.33		24.59	4756.67		24.59	4613.33
24.6	3143.33		24.6	3193.33		24.6	3876.67		24.6	4830		24.6	4766.67
24.61	2970		24.61	3203.33		24.61	3776.67		24.61	4653.33		24.61	4536.67
24.62	2980		24.62	3160		24.62	3533.33		24.62	4603.33		24.62	4513.33
24.63	3080		24.63	3203.33		24.63	3566.67		24.63	4640		24.63	4723.33
24.64	2996.67		24.64	3216.67		24.64	3783.33		24.64	4726.67		24.64	4686.67
24.65	3166.67		24.65	3153.33		24.65	3746.67		24.65	4770		24.65	4620
24.66	2953.33		24.66	3310		24.66	3640		24.66	4810		24.66	4390
24.67	3036.67		24.67	3173.33		24.67	3823.33		24.67	4866.67		24.67	4513.33
24.68	3023.33		24.68	3313.33		24.68	3813.33		24.68	4766.67		24.68	4470
24.69	3010		24.69	3200		24.69	3930		24.69	4710		24.69	4533.33
24.7	2920		24.7	3216.67		24.7	3743.33		24.7	4860		24.7	4610
24.71	3080		24.71	3340		24.71	3850		24.71	4703.33		24.71	4603.33
24.72	3030		24.72	3133.33		24.72	3866.67		24.72	4756.67		24.72	4396.67
24.73	2983.33		24.73	3333.33		24.73	3876.67		24.73	4616.67		24.73	4653.33
24.74	3053.33		24.74	3140		24.74	3830		24.74	4800		24.74	4616.67
24.75	3070		24.75	3166.67		24.75	3636.67		24.75	4840		24.75	4516.67
24.76	3056.67		24.76	3420		24.76	3730		24.76	4700		24.76	4640
24.77	3003.33		24.77	3350		24.77	3623.33		24.77	4723.33		24.77	4630
24.78	3086.67		24.78	3256.67		24.78	3740		24.78	4926.67		24.78	4356.67
24.79	3200		24.79	3190		24.79	3520		24.79	4910		24.79	4650
24.8	3233.33		24.8	3153.33		24.8	3776.67		24.8	4960		24.8	4566.67
24.81	3070		24.81	3263.33		24.81	3723.33		24.81	4693.33		24.81	4633.33
24.82	2976.67		24.82	3246.67		24.82	3800		24.82	4603.33		24.82	4823.33
24.83	2956.67		24.83	3123.33		24.83	3740		24.83	4640		24.83	4653.33
24.84	3176.67		24.84	2983.33		24.84	3623.33		24.84	4703.33		24.84	4363.33
24.85	3140		24.85	3240		24.85	3720		24.85	4776.67		24.85	4556.67
24.86	3113.33		24.86	3250		24.86	3576.67		24.86	4793.33		24.86	4643.33
24.87	3136.67		24.87	3186.67		24.87	3676.67		24.87	4590		24.87	4406.67
24.88	3080		24.88	3183.33		24.88	3716.67		24.88	4623.33		24.88	4590
24.89	2920		24.89	3263.33		24.89	3756.67		24.89	4930		24.89	4683.33
24.9	2966.67		24.9	3253.33		24.9	3653.33		24.9	4910		24.9	4613.33
24.91	2870		24.91	3256.67		24.91	3723.33		24.91	4710		24.91	4553.33
24.92	2870		24.92	3263.33		24.92	3643.33		24.92	4616.67		24.92	4330
24.93	3103.33		24.93	3326.67		24.93	3593.33		24.93	4623.33		24.93	4586.67
24.94	3176.67		24.94	3266.67		24.94	3600		24.94	4840		24.94	4573.33
24.95	3043.33		24.95	3376.67		24.95	3656.67		24.95	4836.67		24.95	4803.33
24.96	2933.33		24.96	3263.33		24.96	3743.33		24.96	4770		24.96	4653.33
24.97	2913.33		24.97	3430		24.97	3486.67		24.97	4680		24.97	4503.33
[truncated: 6,503 more rows]

## Sheet: Fig. 2e
MoS2-NC			Bulk MoS2
Binding energy (eV)	Intensity		Binding energy (eV)	Intensity
240.4	13033.7		240.4	45880.6
240.3	13193.6		240.3	44928.2
240.2	12915.5		240.2	44859.9
240.1	13089.9		240.1	45339.2
240	13205.4		240	45578.2
239.9	13017.3		239.9	45079.2
239.8	13128.3		239.8	45386.1
239.7	13290.1		239.7	45709.3
239.6	13522.1		239.6	45332.6
239.5	13444.4		239.5	45589.5
239.4	13198.1		239.4	45761.9
239.3	13349.3		239.3	45557.2
239.2	13489.9		239.2	45515.4
239.1	13463.4		239.1	45890
239	13290.2		239	46140.4
238.9	13698.7		238.9	45487.6
238.8	13754.6		238.8	45347
238.7	13758.3		238.7	45827.2
238.6	13621.3		238.6	46050.5
238.5	13774.4		238.5	45442.8
238.4	13830		238.4	45431.7
238.3	13695.7		238.3	45655.3
238.2	13699.6		238.2	45485.5
238.1	13641.4		238.1	45129.9
238	13909.3		238	45451.4
237.9	13744.7		237.9	45230.6
237.8	13469.8		237.8	45101.7
237.7	13831.9		237.7	45117.8
237.6	13751.3		237.6	45645.2
237.5	13963.1		237.5	45704.4
237.4	13795		237.4	45275.3
237.3	13841		237.3	45430
237.2	13837.3		237.2	46810.9
237.1	13937		237.1	46374
237	14059.2		237	47145.4
236.9	14013.1		236.9	46402.3
236.8	14142.8		236.8	47076.9
236.7	14544.4		236.7	46976.1
236.6	14390.1		236.6	47621.4
236.5	14363.8		236.5	48563.8
236.4	14354.2		236.4	48112
236.3	15011.2		236.3	48754.9
236.2	15425.7		236.2	48984
236.1	15272		236.1	50331
236	15197.7		236	50460.7
235.9	15735.2		235.9	51473.3
235.8	15899.7		235.8	52113.9
235.7	16373.6		235.7	52522.7
235.6	16680.5		235.6	52609.1
235.5	16891.9		235.5	53084
235.4	16701.6		235.4	52902.9
235.3	16858.8		235.3	52620.6
235.2	17493.1		235.2	53079.8
235.1	17535.5		235.1	52166.8
235	17160.4		235	52602.4
234.9	16957.6		234.9	52304
234.8	17366.7		234.8	51138
234.7	17264.3		234.7	51101.3
234.6	17542.2		234.6	50869.6
234.5	17334.7		234.5	51308.1
234.4	17108.2		234.4	51410.1
234.3	17062.1		234.3	51259
234.2	17408.1		234.2	51453.5
234.1	17308.6		234.1	52143.9
234	17169.2		234	52494.1
233.9	17309.7		233.9	52701.7
233.8	17552		233.8	53207.8
233.7	17773.9		233.7	54110.2
233.6	18275.6		233.6	55784.8
233.5	18490.6		233.5	58229.2
233.4	18798.7		233.4	60252
233.3	19637.7		233.3	63457.4
233.2	20441.6		233.2	69132.7
233.1	21400.2		233.1	75276.6
233	23079.4		233	84348.8
232.9	24732.3		232.9	95982.3
232.8	26809.6		232.8	111937
232.7	29533.2		232.7	131145
232.6	33044.3		232.6	150596
232.5	36438.2		232.5	168868
232.4	41250.3		232.4	182315
232.3	45462.1		232.3	188634
232.2	48510.3		232.2	184196
232.1	51058.9		232.1	173715
232	52370.3		232	158276
231.9	51109.6		231.9	138948
231.8	50586.2		231.8	120689
231.7	47076		231.7	104438
231.6	43025.7		231.6	91095.3
231.5	38851.5		231.5	80389.5
231.4	34834.4		231.4	72046.4
231.3	31090.8		231.3	65706.1
231.2	27520.1		231.2	60196.2
231.1	25135.2		231.1	56848.4
231	22863.9		231	53579.2
230.9	21375.3		230.9	51046.2
230.8	19583.6		230.8	49143.1
230.7	19146.9		230.7	47287.8
230.6	18289.6		230.6	45940.9
230.5	17751.1		230.5	45165.6
230.4	17228.7		230.4	44968.2
230.3	17104.9		230.3	45174.9
230.2	17170.7		230.2	47027.6
230.1	17371		230.1	49594.8
230	18375.6		230	55944.1
229.9	19297.6		229.9	65327.4
229.8	20782.3		229.8	82019.6
229.7	23055.4		229.7	106623
229.6	26422.9		229.6	140417
229.5	31848.9		229.5	179315
229.4	37962.7		229.4	220597
229.3	45462.6		229.3	254694
229.2	54110		229.2	273473
229.1	61668.8		229.1	275206
229	67770.9		229	252557
228.9	71433.7		228.9	220712
228.8	71547.8		228.8	182043
228.7	68537.1		228.7	145243
228.6	62992.4		228.6	115219
228.5	54886.1		228.5	91475.7
228.4	47346.9		228.4	75529.4
228.3	39841.1		228.3	63495
228.2	33479.1		228.2	55968.9
228.1	27796.1		228.1	51190.5
228	23643.8		228	47922.7
227.9	20614.9		227.9	46441.3
227.8	18489		227.8	46216.9
227.7	17329.4		227.7	45278.1
227.6	16175.8		227.6	45375.5
227.5	15789.5		227.5	46536.6
227.4	14954.6		227.4	47257.6
227.3	15148.9		227.3	49222.6
227.2	15240.9		227.2	51123.9
227.1	15551.6		227.1	52313.4
227	16051		227	55388.9
226.9	16047.6		226.9	57254.5
226.8	16553.2		226.8	60187.4
226.7	17114.4		226.7	63131.3
226.6	17744.9		226.6	64974.9
226.5	18252.2		226.5	66041
226.4	18739.8		226.4	67048.3
226.3	19146.9		226.3	66866.3
226.2	19449.6		226.2	65789.7
226.1	19585.1		226.1	64545.9
226	19406.5		226	62299
225.9	18995.3		225.9	59729.6
225.8	18512.7		225.8	56779.8
225.7	17871.2		225.7	53846.3
225.6	17086.8		225.6	50746.5
225.5	15993.1		225.5	48000
225.4	15283.9		225.4	44771.7
225.3	14396.6		225.3	42826.4
225.2	13901.2		225.2	40409.6
225.1	12867.3		225.1	38101.1
225	12462.7		225	36200
224.9	11664.1		224.9	34516
224.8	10807.6		224.8	32936.7
224.7	10394.3		224.7	31718.1
224.6	10317.8		224.6	30839.1
224.5	9486.45		224.5	29849.1
224.4	9186.44		224.4	28575
224.3	8670.86		224.3	27793.1
224.2	8439.39		224.2	26888.4
224.1	8240.11		224.1	26101.5
224	7745.92		224	26017.7
223.9	7316.06		223.9	25470.8
223.8	7285.79		223.8	24983.9
223.7	7314.92		223.7	24659
223.6	7282.4		223.6	24241
223.5	6807.54		223.5	23627.3
223.4	6628.3		223.4	23357
223.3	6520.67		223.3	23180
223.2	6517.23		223.2	22843.7
223.1	6305.97		223.1	22607.8
223	6342.75		223	22616.9
222.9	6184.89		222.9	22300.9
222.8	5996.36		222.8	21885
222.7	6058.47		222.7	21691.6
222.6	5894.11		222.6	21502.1
222.5	5968.95		222.5	21168.8
222.4	5890.8		222.4	21377.9

## Sheet: Fig. 2f
Bulk MoS2			14.5 wt.% Mo			9.7 wt.% Mo			4.2 wt.% Mo			2.0 wt.% Mo
Raman shift (cm-1)	Intensity		Raman shift (cm-1)	Intensity		Raman shift (cm-1)	Intensity		Raman shift (cm-1)	Intensity		Raman shift (cm-1)	Intensity
51.5887	-226.868		51.5887	119.558		51.5887	-23.0988		51.5887	-13.7097		51.5887	36.8417
53.3836	-76.0584		53.3836	271.441		53.3836	167.116		53.3836	110.282		53.3836	302.748
55.1786	59.3416		55.1786	410.466		55.1786	343.223		55.1786	220.705		55.1786	539.459
56.9735	157.442		56.9735	524.759		56.9735	493.362		56.9735	307.276		56.9735	725.687
58.7685	204.322		58.7685	604.949		58.7685	609.489		58.7685	365.261		58.7685	850.417
60.5634	194.838		60.5634	645.772		60.5634	687.732		60.5634	395.713		60.5634	910.167
62.3584	180.092		62.3584	647.552		62.3584	727.972		62.3584	403.77		62.3584	907.153
64.1533	170.265		64.1533	617.069		64.1533	733.115		64.1533	395.821		64.1533	850.453
65.9483	164.855		65.9483	566.752		65.9483	708.619		65.9483	376.982		65.9483	757.103
67.7432	153.072		67.7432	510.792		67.7432	661.932		67.7432	353.523		67.7432	648.42
69.5381	96.6216		69.5381	459.042		69.5381	601.272		69.5381	322.852		69.5381	542.79
71.3331	48.165		71.3331	413.186		71.3331	539.439		71.3331	284.452		71.3331	450.286
73.128	35.2783		73.128	368.2		73.128	478.045		73.128	238.42		73.128	373.481
74.923	20.1583		74.923	321.177		74.923	418.461		74.923	186.938		74.923	315.75
76.7179	-10.205		76.7179	269.886		76.7179	359.052		76.7179	136.932		76.7179	282.663
78.5129	-65.0784		78.5129	217.702		78.5129	297.71		78.5129	90.8166		78.5129	264.199
80.3078	-131.895		80.3078	171.438		80.3078	234.581		80.3078	55.1533		80.3078	257.369
82.1028	-174.995		82.1028	134.081		82.1028	170.645		82.1028	34.3106		82.1028	254.915
83.8977	-195.552		83.8977	102.513		83.8977	107.763		83.8977	27.9323		83.8977	247.083
85.6926	-167.348		85.6926	70.9451		85.6926	48.9199		85.6926	29.346		85.6926	225.939
87.4876	-147.755		87.4876	37.0815		87.4876	-1.68277		87.4876	32.0833		87.4876	190.105
89.2825	-164.592		89.2825	5.02913		89.2825	-39.9304		89.2825	28.4326		89.2825	146.242
91.0775	-187.438		91.0775	-17.8712		91.0775	-68.0654		91.0775	14.4556		91.0775	105.429
92.8724	-206.342		92.8724	-28.4145		92.8724	-79.5224		92.8724	-8.50436		92.8724	75.556
94.6674	-210.348		94.6674	-26.1352		94.6674	-77.6678		94.6674	-34.8084		94.6674	55.5163
96.4623	-200.795		96.4623	-15.8869		96.4623	-68.9011		96.4623	-57.3654		96.4623	36.4613
98.2572	-172.565		98.2572	-2.6552		98.2572	-60.6164		98.2572	-70.785		98.2572	3.409
100.052	-147.882		100.052	9.88613		100.052	-58.6834		100.052	-78.5547		100.052	-37.0343
101.847	-156.022		101.847	16.2188		101.847	-64.8038		101.847	-78.1807		101.847	-70.6003
103.642	-161.265		103.642	14.0071		103.642	-76.0754		103.642	-71.5434		103.642	-83.9723
105.437	-148.002		105.437	6.2998		105.437	-91.6131		105.437	-64.895		105.437	-72.8503
107.232	-115.838		107.232	-2.1892		107.232	-101.994		107.232	-65.8304		107.232	-42.8967
109.027	-73.2584		109.027	-7.2082		109.027	-101.525		109.027	-68.3214		109.027	-4.794
110.822	-56.565		110.822	-7.40653		110.822	-87.4868		110.822	-69.6287		110.822	31.961
112.617	-55.2684		112.617	-1.70053		112.617	-66.0388		112.617	-64.8307		112.617	62.1693
114.412	-43.7317		114.412	10.1711		114.412	-38.9598		114.412	-48.901		114.412	84.459
116.207	-35.9084		116.207	25.5518		116.207	-7.3431		116.207	-20.3727		116.207	100.014
118.002	-43.385		118.002	41.3841		118.002	25.4116		118.002	16.6606		118.002	111.426
119.797	-48.9817		119.797	54.4675		119.797	57.4819		119.797	54.2793		119.797	121.169
121.592	-44.0384		121.592	64.2431		121.592	87.7976		121.592	85.23		121.592	129.409
123.386	-13.225		123.386	70.4781		123.386	114.752		123.386	106.858		123.386	133.102
125.181	34.4316		125.181	74.5881		125.181	135.747		125.181	121.756		125.181	131.154
126.976	62.5816		126.976	75.4938		126.976	147.788		126.976	134.907		126.976	127.13
128.771	78.4216		128.771	73.1955		128.771	148.947		128.771	149.847		128.771	116.701
130.566	84.8083		130.566	69.9288		130.566	139.622		130.566	166.216		130.566	106.572
132.361	92.6216		132.361	69.8548		132.361	123.061		132.361	179.914		132.361	102.214
134.156	107.518		134.156	78.7581		134.156	104.956		134.156	185.345		134.156	104.517
135.951	112.435		135.951	98.3841		135.951	92.0909		135.951	178.318		135.951	110.028
137.746	105.325		137.746	124.533		137.746	90.1509		137.746	160.097		137.746	114.516
139.541	106.248		139.541	150.607		139.541	101.156		139.541	135.345		139.541	116.45
141.336	115.255		141.336	172.956		141.336	125.241		141.336	106.702		141.336	117.193
143.131	131.378		143.131	191.344		143.131	152.632		143.131	81.347		143.131	117.835
144.926	147.915		144.926	207.272		144.926	170.382		144.926	65.606		144.926	116.513
146.721	156.362		146.721	217.655		146.721	170.743		146.721	62.943		146.721	109.528
148.516	167.372		148.516	218.001		148.516	152.671		148.516	72.2533		148.516	95.4073
150.311	182.128		150.311	206.271		150.311	122.243		150.311	87.4853		150.311	77.3533
152.106	188.722		152.106	187.336		152.106	89.1582		152.106	99.7066		152.106	60.885
153.901	182.908		153.901	167.124		153.901	61.5206		153.901	101.299		153.901	48.5887
155.695	157.522		155.695	149.22		155.695	42.3662		155.695	90.0773		155.695	37.599
157.49	118.062		157.49	134.84		157.49	28.5969		157.49	70.4456		157.49	20.3693
159.285	58.4816		159.285	124.01		159.285	13.7836		159.285	50.5263		159.285	-0.255667
161.08	9.48496		161.08	117.863		161.08	1.18823		161.08	30.4593		161.08	-15.624
162.875	-3.85504		162.875	118.261		162.875	-6.80044		162.875	17.9536		162.875	-17.656
164.67	0.0316243		164.67	126.996		164.67	-6.8131		164.67	11.0876		164.67	-3.04233
166.465	14.765		166.465	144.106		166.465	-0.0407692		166.465	7.58764		166.465	23.172
168.26	14.8616		168.26	168.379		168.26	14.5812		168.26	10.251		168.26	53.188
170.055	5.17496		170.055	196.242		170.055	34.9749		170.055	16.685		170.055	82.6447
171.85	3.65496		171.85	222.781		171.85	57.5209		171.85	31.6263		171.85	111.361
173.645	9.67162		173.645	243.763		173.645	79.3346		173.645	57.3673		173.645	140.272
175.44	29.7683		175.44	258.149		175.44	98.0089		175.44	91.4463		175.44	168.993
177.235	53.8616		177.235	269.789		177.235	110.502		177.235	127.777		177.235	195.787
179.03	79.5616		179.03	284.581		179.03	113.441		179.03	160.044		179.03	218.61
180.825	107.218		180.825	305.765		180.825	106.685		180.825	184.634		180.825	235.934
182.62	131.022		182.62	331.543		182.62	88.9926		182.62	201.236		182.62	247.11
184.415	125.892		184.415	356.644		184.415	57.6986		184.415	211.403		184.415	252.143
186.21	112.378		186.21	375.802		186.21	21.2562		186.21	216.647		186.21	251.297
188.004	128.048		188.004	385.902		188.004	-8.54077		188.004	223.409		188.004	245.441
189.799	144.452		189.799	385.982		189.799	-23.3764		189.799	226.291		189.799	237.255
191.594	148.898		191.594	376.919		191.594	-9.96177		191.594	223.414		191.594	231.233
193.389	132.022		193.389	361.72		193.389	26.0382		193.389	211.817		193.389	230.667
195.184	94.465		195.184	344.914		195.184	72.6436		195.184	192.428		195.184	233.762
196.979	66.3083		196.979	329.849		196.979	118.224		196.979	169.299		196.979	233.46
198.774	48.6616		198.774	315.962		198.774	154.137		198.774	148.698		198.774	222.826
200.569	44.9816		200.569	299.568		200.569	178.211		200.569	136.264		200.569	201.158
202.364	54.425		202.364	278.451		202.364	194.729		202.364	133.91		202.364	177.587
204.159	85.6016		204.159	256.244		204.159	211.243		204.159	138.787		204.159	159.602
205.954	116.308		205.954	243.196		205.954	234.321		205.954	144.57		205.954	149.901
207.749	135.695		207.749	248.927		207.749	266.715		207.749	156.533		207.749	149.222
209.544	125.898		209.544	276.433		209.544	307.19		209.544	165.11		209.544	157.92
211.339	101.388		211.339	320.784		211.339	352.311		211.339	174.361		211.339	180.786
213.134	117.578		213.134	372.859		213.134	398.333		213.134	189.587		213.134	216.219
214.929	139.638		214.929	424.416		214.929	443.509		214.929	213.216		214.929	258.903
216.724	126.982		216.724	469.639		216.724	482.655		216.724	242.621		216.724	298.696
218.519	107.572		218.519	504.106		218.519	510.305		218.519	271.368		218.519	324.33
220.313	92.0183		220.313	522.719		220.313	521.089		220.313	292.896		220.313	329.905
222.108	112.305		222.108	520.146		222.108	510.922		222.108	303.87		222.108	318.16
223.903	155.382		223.903	494.072		223.903	478.602		223.903	304.673		223.903	297.091
225.698	145.392		225.698	448.166		225.698	426.259		225.698	297.753		225.698	272.324
227.493	115.398		227.493	390.842		227.493	358.624		227.493	285.09		227.493	242.114
229.288	111.798		229.288	330.159		229.288	281.765		229.288	263.515		229.288	200.07
231.083	102.095		231.083	269.738		231.083	201.914		231.083	230.756		231.083	143.243
232.878	71.4816		232.878	209.356		232.878	124.667		232.878	185.85		232.878	77.2827
234.673	38.1916		234.673	148.655		234.673	54.4349		234.673	130.38		234.673	14.3457
236.468	7.37496		236.468	89.2718		236.468	-5.80744		236.468	68.3593		236.468	-34.002
238.263	-15.1217		238.263	33.8078		238.263	-54.4054		238.263	5.48964		238.263	-70.1897
240.058	-27.1617		240.058	-15.5139		240.058	-90.7641		240.058	-51.542		240.058	-88.6053
241.853	-11.0884		241.853	-55.8962		241.853	-115.34		241.853	-95.8284		241.853	-96.8613
243.648	6.79162		243.648	-83.9429		243.648	-132.667		243.648	-121.48		243.648	-98.693
245.443	13.0183		245.443	-95.0699		245.443	-143.361		245.443	-138.623		245.443	-99.2887
247.238	15.6216		247.238	-91.3572		247.238	-150.432		247.238	-139.878		247.238	-100.832
249.033	14.265		249.033	-76.7052		249.033	-155.71		249.033	-130.544		249.033	-103.419
250.827	-1.59838		250.827	-60.9385		250.827	-158.27		250.827	-112.375		250.827	-107.402
252.622	-26.4384		252.622	-52.3922		252.622	-154.936		252.622	-93.716		252.622	-103.999
254.417	-52.295		254.417	-52.8732		254.417	-144.541		254.417	-79.652		254.417	-104.878
256.212	-72.6884		256.212	-57.4939		256.212	-124.669		256.212	-73.778		256.212	-112.893
258.007	-77.0884		258.007	-58.9672		258.007	-100.792		258.007	-76.4924		258.007	-125.418
259.802	-65.105		259.802	-52.6125		259.802	-76.4428		259.802	-84.8797		259.802	-135.806
261.597	-36.4884		261.597	-38.8255		261.597	-53.2141		261.597	-86.9434		261.597	-136.474
263.392	-12.995		263.392	-21.8915		263.392	-33.1398		263.392	-88.042		263.392	-131.685
265.187	3.94162		265.187	-6.42853		265.187	-16.6821		265.187	-85.4894		265.187	-110.984
266.982	12.355		266.982	5.83513		266.982	-4.10344		266.982	-77.412		266.982	-79.8713
268.777	18.6083		268.777	16.5521		268.777	3.87623		268.777	-61.749		268.777	-45.6773
270.572	27.075		270.572	28.8011		270.572	7.03823		270.572	-35.2844		270.572	-12.2563
272.367	28.4283		272.367	45.1818		272.367	7.41456		272.367	6.18864		272.367	17.819
274.162	24.205		274.162	67.8495		274.162	9.92123		274.162	58.695		274.162	42.0793
275.957	49.0616		275.957	99.1565		275.957	20.6316		275.957	126.948		275.957	58.6457
277.752	100.012		277.752	140.217		277.752	43.2682		277.752	206.777		277.752	68.9787
279.547	172.482		279.547	187.311		279.547	76.1119		279.547	285.26		279.547	78.9523
281.342	256.178		281.342	230.03		281.342	111.598		281.342	345.928		281.342	95.1663
283.137	347.958		283.137	254.707		283.137	141.307		283.137	374.121		283.137	119.073
284.931	404.855		284.931	253.702		284.931	154.564		284.931	363.024		284.931	145.669
286.726	400.075		286.726	226.466		286.726	148.299		286.726	316.925		286.726	161.49
288.521	307.288		288.521	182.194		288.521	125.958		288.521	249.404		288.521	155.042
290.316	164.535		290.316	133.985		290.316	95.2606		290.316	177.101		290.316	124.422
292.111	66.535		292.111	91.3875		292.111	64.6332		292.111	108.755		292.111	78.9833
293.906	-4.97171		293.906	57.9095		293.906	40.3022		293.906	53.722		293.906	39.816
295.701	-48.1884		295.701	32.7618		295.701	25.1099		295.701	15.339		295.701	20.815
297.496	-87.8917		297.496	14.1111		297.496	18.8969		297.496	-8.17369		297.496	26.2577
299.291	-127.205		299.291	0.512799		299.291	19.7732		299.291	-21.7914		299.291	49.3487
301.086	-137.478		301.086	-7.17787		301.086	25.2022		301.086	-31.241		301.086	74.4637
302.881	-125.005		302.881	-6.7762		302.881	31.7539		302.881	-40.268		302.881	86.7643
304.676	-104.392		304.676	2.8048		304.676	41.6016		304.676	-52.292		304.676	79.759
306.471	-82.065		306.471	17.5195		306.471	54.4702		306.471	-59.3634		306.471	56.779
308.266	-62.885		308.266	28.3458		308.266	68.8382		308.266	-56.9574		308.266	26.7547
310.061	-39.555		310.061	27.9915		310.061	81.6639		310.061	-39.646		310.061	-0.668
311.856	-12.5317		311.856	15.2845		311.856	90.3136		311.856	-11.7797		311.856	-18.2297
313.651	-7.30171		313.651	-4.26053		313.651	92.4326		313.651	17.2123		313.651	-23.6233
315.446	-14.6884		315.446	-18.6369		315.446	89.7599		315.446	36.9986		315.446	-15.8583
317.24	-4.41838		317.24	-19.9229		317.24	86.0696		317.24	41.9716		317.24	3.13133
319.035	4.57496		319.035	-7.2312		319.035	84.1679		319.035	33.9536		319.035	31.5253
320.83	-5.17504		320.83	12.8458		320.83	83.7546		320.83	21.6796		320.83	68.454
322.625	-13.315		322.625	30.0808		322.625	87.9192		322.625	15.1476		322.625	111.296
324.42	-15.1484		324.42	36.3461		324.42	84.4976		324.42	20.9483		324.42	155.746
326.215	-17.9184		326.215	30.2758		326.215	71.7589		326.215	34.648		326.215	196.647
328.01	-17.855		328.01	19.4128		328.01	52.7466		328.01	52.2966		328.01	230.858
329.805	4.52162		329.805	16.4441		329.805	34.3292		329.805	69.0843		329.805	259.386
331.6	29.3983		331.6	30.7585		331.6	24.2329		331.6	82.2153		331.6	286.583
333.395	43.5316		333.395	60.7428		333.395	25.7076		333.395	92.244		333.395	316.827
335.19	62.835		335.19	95.3051		335.19	41.9786		335.19	102.039		335.19	352.041
336.985	86.6083		336.985	122.345		336.985	72.2966		336.985	115.583		336.985	391.879
338.78	84.755		338.78	137.583		338.78	112.009		338.78	136.101		338.78	435.375
340.575	70.425		340.575	147.733		340.575	157.775		340.575	166.019		340.575	481.233
342.37	73.6916		342.37	166.135		342.37	208.665		342.37	204.794		342.37	526.91
344.165	94.425		344.165	203.924		344.165	262.088		344.165	250.245		344.165	568.973
345.96	143.672		345.96	262.389		345.96	315.381		345.96	299.373		345.96	605.773
347.755	174.168		347.755	331.822		347.755	366.737		347.755	349.741		347.755	639.71
349.549	182.185		349.549	397.762		349.549	416.882		349.549	401.091		349.549	676.46
351.344	208.925		351.344	451.039		351.344	466.802		351.344	456.261		351.344	722.407
353.139	249.925		353.139	493.536		353.139	521.172		353.139	519.921		353.139	782.84
354.934	304.382		354.934	535.979		354.934	585.885		354.934	596.131		354.934	862.103
356.729	349.065		356.729	589.286		356.729	666.905		356.729	686.198		356.729	963.993
358.524	370.045		358.524	656.929		358.524	770.235		358.524	788.968		358.524	1092.03
360.319	407.145		360.319	734.606		360.319	902.869		360.319	903.455		360.319	1250.52
362.114	467.558		362.114	816.812		362.114	1073.99		362.114	1031.88		362.114	1444.91
363.909	548.592		363.909	905.106		363.909	1295.09		363.909	1181.01		363.909	1679.65
365.704	665.692		365.704	1012.1		365.704	1578.43		365.704	1361.1		365.704	1953.39
367.499	888.265		367.499	1159.38		367.499	1933.49		367.499	1582.54		367.499	2256.08
369.294	1221.21		369.294	1370.24		369.294	2361.76		369.294	1850.75		369.294	2569.47
371.089	1739.36		371.089	1659.18		371.089	2850.51		371.089	2159.91		371.089	2869.77
372.884	2577.02		372.884	2019.92		372.884	3367.45		372.884	2487.93		372.884	3128.22
374.679	3757.55		374.679	2416.55		374.679	3859.61		374.679	2795.93		374.679	3312.66
376.474	5462.71		376.474	2784.27		376.474	4259.79		376.474	3035.46		376.474	3393.48
378.269	7132.01		378.269	3044.54		378.269	4501.64		378.269	3162.62		378.269	3357.05
380.063	8056.82		380.063	3131.85		380.063	4539.88		380.063	3154.41		380.063	3217.47
381.858	7940.53		381.858	3021.41		381.858	4368.64		381.858	3020.5		381.858	3019.91
383.653	6543.43		383.653	2743.26		383.653	4029.23		383.653	2805.05		383.653	2830.69
385.448	4795.94		385.448	2374.96		385.448	3604.14		385.448	2578.01		385.448	2722.47
387.243	3089.42		387.243	2017.55		387.243	3200.06		387.243	2420.15		387.243	2759.66
389.038	2208.9		389.038	1767.5		389.038	2926.5		389.038	2407.48		389.038	2989.42
390.833	1772.93		390.833	1700.47		390.833	2876.16		390.833	2598.48		390.833	3430.84
392.628	1786.37		392.628	1869.37		392.628	3109.17		392.628	3024.2		392.628	4066.29
394.423	2085.31		394.423	2306.16		394.423	3640.01		394.423	3679.19		394.423	4835.49
396.218	2741.07		396.218	3012.14		396.218	4427.12		396.218	4513.17		396.218	5642.98
398.013	4200		398.013	3934.64		398.013	5369.67		398.013	5428.49		398.013	6373.76
399.808	6367.13		399.808	4947.92		399.808	6318.09		399.808	6289.69		399.808	6917.31
401.603	9767.87		401.603	5863.08		401.603	7102.38		401.603	6949.56		401.603	7188.89
403.398	13124.9		403.398	6477.61		403.398	7573.02		403.398	7286.4		403.398	7149.35
405.193	15653.3		405.193	6646.23		405.193	7643.95		405.193	7241.32		405.193	6812.04
406.988	15950.2		406.988	6337.64		406.988	7305.32		406.988	6828.36		406.988	6237.89
408.783	14050.7		408.783	5639.86		408.783	6628.43		408.783	6132.25		408.783	5514.63
410.578	10704.8		410.578	4720.79		410.578	5735.33		410.578	5276.29		410.578	4734.2
412.372	7147.95		412.372	3763.78		412.372	4761.09		412.372	4385.58		412.372	3973.91
414.167	4849.2		414.167	2907.81		414.167	3819.29		414.167	3556.33		414.167	3286.74
415.962	3223.35		415.962	2225.56		415.962	2988.11		415.962	2846.62		415.962	2703.32
417.757	2263.65		417.757	1726.7		417.757	2306.64		417.757	2277.3		417.757	2228.33
419.552	1700.5		419.552	1381.8		419.552	1782.99		419.552	1843.44		419.552	1855.51
421.347	1375.91		421.347	1147.72		421.347	1404.45		421.347	1526.3		421.347	1572.32
423.142	1152.29		423.142	986.082		423.142	1146.25		423.142	1302.23		423.142	1363.89
424.937	996.452		424.937	871.222		424.937	978.742		424.937	1147.7		424.937	1215.14
426.732	931.265		426.732	789.192		426.732	873.409		426.732	1041.75		426.732	1113.01
428.527	885.085		428.527	731.942		428.527	807.859		428.527	967.268		428.527	1047.98
430.322	849.465		430.322	692.272		430.322	768.629		430.322	911.801		430.322	1012.46
432.117	859.165		432.117	662.982		432.117	750.809		432.117	867.671		432.117	996.19
433.912	886.408		433.912	639.539		433.912	754.572		433.912	831.428		433.912	984.877
435.707	876.888		435.707	622.309		435.707	779.999		435.707	802.981		435.707	965.687
437.502	901.838		437.502	615.246		437.502	822.879		437.502	784.781		437.502	936.06
439.297	996.135		439.297	621.802		439.297	873.635		439.297	780.755		439.297	906.01
441.092	1104.9		441.092	641.049		441.092	919.989		441.092	794.298		441.092	890.857
442.887	1208.72		442.887	666.549		442.887	951.712		442.887	825.508		442.887	899.18
444.681	1265.27		444.681	688.592		444.681	964.549		444.681	869.021		444.681	926.563
446.476	1305.22		446.476	698.839		446.476	961.149		446.476	914.288		446.476	958.727
448.271	1350.11		448.271	694.579		448.271	948.572		448.271	949.015		448.271	980.667
450.066	1370.28		450.066	679.559		450.066	934.172		450.066	961.708		450.066	984.113
451.861	1357.23		451.861	660.422		451.861	922.105		451.861	946.685		451.861	968.4
453.656	1329.48		453.656	641.716		453.656	912.169		453.656	904.118		453.656	935.783
455.451	1290.93		455.451	623.486		455.451	901.035		455.451	838.385		455.451	887.097
457.246	1234.5		457.246	602.112		457.246	884.455		457.246	755.631		457.246	821.703
459.041	1165.95		459.041	572.442		459.041	858.839		459.041	662.111		459.041	740.653
460.836	1080.99		460.836	529.402		460.836	821.115		460.836	563.931		460.836	648.007
462.631	985.835		462.631	469.799		462.631	767.919		462.631	467.458		462.631	548.513
464.426	874.108		464.426	394.689		464.426	695.182		464.426	379.311		464.426	444.723
466.221	706.002		466.221	310.399		466.221	600.335		466.221	304.94		466.221	335.551
468.016	522.992		468.016	226.362		468.016	485.345		468.016	244.554		468.016	226.691
469.811	364.262		469.811	149.97		469.811	357.663		469.811	197.767		469.811	127.03
471.606	215.922		471.606	84.4988		471.606	229.739		471.606	159.351		471.606	47.816
473.401	82.1883		473.401	31.1811		473.401	115.435		473.401	123.577		473.401	-3.209
475.196	-8.27504		475.196	-10.0692		475.196	25.9822		475.196	87.479		475.196	-26.729
476.99	-65.385		476.99	-38.6409		476.99	-30.8604		476.99	51.992		476.99	-32.1207
478.785	-90.615		478.785	-54.9889		478.785	-61.8461		478.785	20.6633		478.785	-32.5823
480.58	-96.4417		480.58	-61.6815		480.58	-74.6728		480.58	-2.68303		480.58	-37.9827
482.375	-84.2717		482.375	-62.8192		482.375	-78.2744		482.375	-16.2377		482.375	-51.2943
484.17	-102.652		484.17	-61.2305		484.17	-79.3391		484.17	-21.2224		484.17	-65.8137
485.965	-144.358		485.965	-54.7269		485.965	-80.6581		485.965	-21.512		485.965	-76.347
487.76	-152.098		487.76	-42.0082		487.76	-81.8188		487.76	-21.9444		487.76	-81.7783
489.555	-141.598		489.555	-25.2092		489.555	-81.4914		489.555	-25.88		489.555	-76.1943
491.35	-116.318		491.35	-10.5332		491.35	-79.6784		491.35	-33.22		491.35	-62.0203
493.145	-102.428		493.145	1.48013		493.145	-78.4068		493.145	-40.3654		493.145	-42.441
494.94	-97.925		494.94	17.6821		494.94	-80.4794		494.94	-42.5904		494.94	-21.1347
496.735	-36.3617		496.735	45.2751		496.735	-87.3134		496.735	-37.4834		496.735	-1.32367
498.53	58.365		498.53	83.0571		498.53	-97.6001		498.53	-27.0047		498.53	16.3307

## Sheet: Fig. 2g
Mo foil			Bulk MoS2			14.5 wt.% Mo			12.1 wt.% Mo			9.7 wt.% Mo			4.2 wt.% Mo			2.0 wt.% Mo
			Energy (eV)	μ(E)		Energy (eV)	μ(E)		Energy (eV)	μ(E)		Energy (eV)	μ(E)		Energy (eV)	μ(E)		Energy (eV)	μ(E)
19800	0.00186687		19805	0.00299165		19800	-0.000410672		19800	-0.000751721		19800	0.00212666		19800	0.00234074		19800	0.00370436
19805	0.00148926		19810	0.00576388		19805	0.0011756		19805	-0.000355435		19805	0.00274346		19805	0.00304618		19805	0.00412924
19810	0.00142953		19815	0.00143371		19810	0.00123106		19810	0.0012163		19810	0.00255141		19810	0.00258634		19810	0.0036458
19815	0.00192608		19820	0.0032618		19815	0.00136444		19815	0.00122894		19815	0.00246693		19815	0.00273024		19815	0.00338058
19820	0.00177311		19825	0.00291156		19820	0.00170936		19820	0.00132765		19820	0.00195943		19820	0.00245132		19820	0.00294894
19825	0.00128028		19830	0.0027587		19825	0.0014701		19825	0.00128968		19825	0.00199706		19825	0.00209933		19825	0.00258356
19830	0.00101127		19835	0.00246935		19830	0.00153869		19830	0.00148421		19830	0.00191193		19830	0.00185573		19830	0.00247947
19835	-7.19826e-05		19840	0.0022525		19835	0.00114814		19835	0.00119575		19835	0.00143443		19835	0.00155472		19835	0.00195473
19840	-0.000165511		19845	0.00158425		19840	0.00127965		19840	0.00110927		19840	0.00145487		19840	0.00118454		19840	0.00163538
19845	0.000154466		19850	0.00166589		19845	0.00128513		19845	0.000743625		19845	0.00132388		19845	0.00125049		19845	0.00168685
19850	0.000214704		19855	0.0017008		19850	0.000799088		19850	0.00104633		19850	0.00125398		19850	0.0011076		19850	0.00148652
19855	-0.000123606		19860	0.00138569		19855	0.000450886		19855	0.000691961		19855	0.000985376		19855	0.000793388		19855	0.00112919
19860	-0.000226888		19865	0.00142797		19860	0.000732265		19860	0.00052519		19860	0.000965054		19860	0.000519124		19860	0.000902899
19865	-0.000168281		19870	0.00242261		19865	0.000439651		19865	0.000561799		19865	0.000619263		19865	0.000342902		19865	0.000454628
19870	-0.00010855		19875	-0.00475925		19870	0.000140092		19870	0.000293999		19870	0.000304235		19870	0.00024017		19870	0.000328142
19875	9.19711e-05		19880	0.00105154		19875	0.000328585		19875	0.000120874		19875	-6.7113e-05		19875	0.000269968		19875	8.10773e-05
19880	0.000204712		19885	0.000151379		19880	0.000604545		19880	5.30985e-05		19880	-8.61481e-05		19880	8.77636e-05		19880	9.68779e-05
19885	-9.43173e-05		19890	0.000131931		19885	2.98283e-05		19885	-0.000214987		19885	-0.000159113		19885	3.97573e-05		19885	0.00021647
19890	-0.000148293		19895	0.00246008		19890	-0.000212685		19890	-0.000280499		19890	-0.000121209		19890	-1.51233e-05		19890	-0.00021618
19895	7.64368e-05		19900	-0.00172677		19895	-0.00028071		19895	-0.000169847		19895	-0.000429051		19895	-0.000171818		19895	-0.000472312
19900	0.000195471		19905	-0.00122292		19900	-0.000157285		19900	-0.000343266		19900	-0.000142341		19900	-0.000496207		19900	-0.000578026
19905	0.000185925		19910	-0.00183058		19905	-0.000875881		19905	-0.000318803		19905	-0.000569137		19905	-0.000435774		19905	-0.000346307
19910	0.000180848		19915	-0.00183444		19910	-0.00128233		19910	-0.000500953		19910	-0.00061261		19910	-0.000688266		19910	-0.000874633
19915	0.000165093		19920	-0.00188138		19915	-0.00083752		19915	-0.000385326		19915	-0.000780043		19915	-0.000440166		19915	-0.00065103
19920	7.48793e-05		19925	-0.0018564		19920	-0.00057825		19920	-0.00037223		19920	-0.000563664		19920	-0.0003683		19920	-0.00029383
19925	-0.000126818		19930	0.00186481		19925	-0.000747141		19925	-0.000355968		19925	-0.000270245		19925	-0.000622033		19925	-0.000823178
19930	-0.000245119		19935	0.000701823		19930	-9.63629e-05		19930	-0.000441557		19930	-0.000455657		19930	-0.000206428		19930	-0.000340004
19935	-0.000123949		19940	0.00132972		19935	0.000339345		19935	-0.000236498		19935	2.67221e-06		19935	-0.000137728		19935	-0.000239917
19940	-2.50682e-05		19945	0.00218418		19940	0.000122619		19940	0.000256451		19940	0.00016992		19940	0.000331931		19940	0.000335814
19945	0.0051671		19950	0.00317626		19945	0.0008852		19945	0.000752234		19945	0.000799509		19945	0.000631654		19945	0.000910059
19950	0.00536884		19955	0.00415136		19950	0.0014481		19950	0.00105674		19950	0.00139538		19950	0.00112028		19950	0.00150945
19955	0.00573324		19960	0.00599528		19955	0.00236586		19955	0.00174976		19955	0.00190582		19955	0.0018781		19955	0.00215392
19960	0.0084292		19965	0.00796235		19960	0.00386081		19960	0.00254681		19960	0.00271358		19960	0.00256419		19960	0.00303343
19965	0.00969541		19970	0.0102302		19965	0.00560816		19965	0.0037366		19965	0.00397167		19965	0.00379538		19965	0.00369656
19970	0.0110042		19975	0.0130395		19970	0.00746823		19970	0.00503033		19970	0.00550577		19970	0.00524734		19970	0.00528652
19975	0.0146492		19980	0.0177471		19975	0.00938269		19975	0.00713245		19975	0.00770796		19975	0.00723655		19975	0.00736726
19980	0.0181356		19980.5	0.0182224		19980	0.0124095		19980	0.010209		19980	0.0107604		19980	0.0100226		19980	0.0102852
19981	0.0234676		19981	0.0185767		19981	0.0158049		19981	0.0138456		19981	0.0143015		19981	0.0133225		19981	0.0135624
19982	0.0253195		19981.5	0.019082		19982	0.0173353		19982	0.0148229		19982	0.0157496		19982	0.0141313		19982	0.0141784
19983	0.0278477		19982	0.0197123		19983	0.0185538		19983	0.0160232		19983	0.016618		19983	0.0152874		19983	0.0154488
19984	0.029415		19982.5	0.0201343		19984	0.0194404		19984	0.0173447		19984	0.0180134		19984	0.0163075		19984	0.0163795
19985	0.0314653		19983	0.0212043		19985	0.021267		19985	0.018667		19985	0.0195216		19985	0.0177315		19985	0.0178413
19986	0.0336083		19983.5	0.0224293		19986	0.0231167		19986	0.0201872		19986	0.0208734		19986	0.0192363		19986	0.0194797
19987	0.0360189		19984	0.02322		19987	0.0243058		19987	0.0223083		19987	0.0227878		19987	0.0208263		19987	0.0207224
19988	0.0387139		19984.5	0.0237492		19988	0.0262422		19988	0.0239328		19988	0.0241487		19988	0.0227415		19988	0.0225877
19989	0.0413339		19985	0.0247481		19989	0.0283759		19989	0.0260955		19989	0.026573		19989	0.025096		19989	0.025228
19990	0.0451215		19985.5	0.0253902		19990	0.0311439		19990	0.0284711		19990	0.0292508		19990	0.0275011		19990	0.0280053
19991	0.0491215		19986	0.0260442		19991	0.0330933		19991	0.0316694		19991	0.0320092		19991	0.0301915		19991	0.0298688
19992	0.0545257		19986.5	0.026383		19992	0.0373604		19992	0.0349404		19992	0.0354238		19992	0.033771		19992	0.0334011
19993	0.0614929		19987	0.0271265		19993	0.0399243		19993	0.0386507		19993	0.0392378		19993	0.037015		19993	0.0364843
19994	0.0692769		19987.5	0.0281968		19994	0.0459327		19994	0.0439564		19994	0.0434793		19994	0.0420941		19994	0.0411902
19995	0.0799811		19988	0.0293801		19995	0.0512661		19995	0.0491458		19995	0.050152		19995	0.0474458		19995	0.0465859
19996	0.0946675		19988.5	0.0304801		19996	0.0582244		19996	0.0561156		19996	0.0555324		19996	0.0547073		19996	0.0531879
19997	0.115437		19989	0.0319369		19997	0.0668024		19997	0.0663376		19997	0.0654983		19997	0.0632371		19997	0.0603609
19998	0.148154		19989.5	0.033144		19998	0.0792303		19998	0.0763048		19998	0.0769157		19998	0.0758791		19998	0.0724349
19999	0.193442		19990	0.0348271		19999	0.0968885		19999	0.0951415		19999	0.0935165		19999	0.0926188		19999	0.0873074
20000	0.252077		19990.5	0.0363078		20000	0.124735		20000	0.118426		20000	0.119536		20000	0.117177		20000	0.109916
20001	0.314618		19991	0.0381036		20001	0.153656		20001	0.153896		20001	0.149855		20001	0.150791		20001	0.138099
20002	0.356965		19991.5	0.0401792		20002	0.19762		20002	0.195584		20002	0.189458		20002	0.191832		20002	0.175374
20003	0.396537		19992	0.0426292		20003	0.235521		20003	0.234055		20003	0.23488		20003	0.235673		20003	0.225686
20004	0.43705		19992.5	0.0445915		20004	0.269624		20004	0.266896		20004	0.272639		20004	0.278272		20004	0.270657
20005	0.479347		19993	0.0466648		20005	0.316346		20005	0.307256		20005	0.322107		20005	0.326007		20005	0.323865
20006	0.528232		19993.5	0.0492159		20006	0.366073		20006	0.364342		20006	0.369429		20006	0.381469		20006	0.372483
20007	0.569682		19994	0.0518027		20007	0.451162		20007	0.4486		20007	0.442739		20007	0.443568		20007	0.42676
20008	0.613607		19994.5	0.0544313		20008	0.543563		20008	0.52564		20008	0.519974		20008	0.510415		20008	0.481497
20009	0.658115		19995	0.0581956		20009	0.636264		20009	0.621789		20009	0.596131		20009	0.573846		20009	0.528679
20010	0.71828		19995.5	0.0619542		20010	0.722585		20010	0.702658		20010	0.669641		20010	0.634408		20010	0.584363
20011	0.795602		19996	0.0662956		20011	0.781991		20011	0.76201		20011	0.722864		20011	0.683692		20011	0.630548
20012	0.868493		19996.5	0.0714574		20012	0.827457		20012	0.806206		20012	0.767859		20012	0.727606		20012	0.676035
20013	0.939904		19997	0.0771547		20013	0.854509		20013	0.833966		20013	0.802865		20013	0.763366		20013	0.718175
20014	0.993264		19997.5	0.0838746		20014	0.873006		20014	0.85243		20014	0.826906		20014	0.792546		20014	0.750252
20015	1.02532		19998	0.0914155		20015	0.881587		20015	0.866376		20015	0.848854		20015	0.823137		20015	0.792595
20016	1.04249		19998.5	0.100818		20016	0.891723		20016	0.879174		20016	0.86768		20016	0.84791		20016	0.81866
20017	1.0422		19999	0.111017		20017	0.902613		20017	0.893226		20017	0.885999		20017	0.877455		20017	0.857073
20018	1.02328		19999.5	0.125414		20018	0.917221		20018	0.908935		20018	0.909872		20018	0.906392		20018	0.891913
20019	0.992748		20000	0.140359		20019	0.938588		20019	0.930374		20019	0.934237		20019	0.936469		20019	0.92196
20020	0.964062		20000.5	0.155459		20020	0.966115		20020	0.957419		20020	0.965595		20020	0.969655		20020	0.964164
20021	0.943533		20001	0.172848		20021	0.990747		20021	0.984175		20021	0.990401		20021	0.998307		20021	0.992105
20022	0.938347		20001.5	0.190682		20022	1.01472		20022	1.01089		20022	1.01972		20022	1.02539		20022	1.02392
20023	0.943631		20002	0.208553		20023	1.04196		20023	1.03254		20023	1.04208		20023	1.04472		20023	1.04231
20024	0.956126		20002.5	0.225101		20024	1.0602		20024	1.05198		20024	1.06074		20024	1.06345		20024	1.06122
20025	0.970968		20003	0.243317		20025	1.07988		20025	1.07023		20025	1.07887		20025	1.07713		20025	1.07496
20026	0.983467		20003.5	0.263156		20026	1.09272		20026	1.08413		20026	1.09099		20026	1.08911		20026	1.08707
20027	0.991236		20004	0.284381		20027	1.10713		20027	1.0981		20027	1.10387		20027	1.09949		20027	1.09674
20028	0.994547		20004.5	0.308347		20028	1.1195		20028	1.10878		20028	1.11631		20028	1.10907		20028	1.10621
20029	0.994117		20005	0.336203		20029	1.12926		20029	1.11883		20029	1.12414		20029	1.11697		20029	1.11338
20030	0.992055		20005.5	0.369548		20030	1.13944		20030	1.12841		20030	1.13346		20030	1.12453		20030	1.12183
20031	0.99043		20006	0.408405		20031	1.14534		20031	1.13338		20031	1.13944		20031	1.12956		20031	1.12714
20032	0.99093		20006.5	0.452032		20032	1.14743		20032	1.13597		20032	1.14343		20032	1.13302		20032	1.1317
20033	0.994596		20007	0.500482		20033	1.14673		20033	1.1349		20033	1.14424		20033	1.13342		20033	1.13377
20034	1.00148		20007.5	0.553374		20034	1.14076		20034	1.1295		20034	1.14088		20034	1.13079		20034	1.13334
20035	1.01139		20008	0.605934		20035	1.13376		20035	1.12095		20035	1.13351		20035	1.1244		20035	1.12875
20036	1.0218		20008.5	0.657821		20036	1.11884		20036	1.11103		20036	1.12479		20036	1.1168		20036	1.12377
20037	1.03238		20009	0.707722		20037	1.10711		20037	1.09548		20037	1.11213		20037	1.1063		20037	1.11426
20038	1.04266		20009.5	0.754043		20038	1.09029		20038	1.08426		20038	1.10066		20038	1.09627		20038	1.10608
20039	1.05331		20010	0.793359		20039	1.07822		20039	1.07046		20039	1.08847		20039	1.08454		20039	1.09575
20040	1.06504		20010.5	0.822836		20040	1.06437		20040	1.05837		20040	1.07529		20040	1.0734		20040	1.08423
20041	1.07767		20011	0.850525		20041	1.05338		20041	1.04666		20041	1.06638		20041	1.06241		20041	1.07383
20042	1.08955		20011.5	0.872017		20042	1.04235		20042	1.03542		20042	1.05502		20042	1.05298		20042	1.0644
20043	1.10025		20012	0.887486		20043	1.03146		20043	1.02655		20043	1.04636		20043	1.04439		20043	1.05598
20044	1.10718		20012.5	0.897703		20044	1.02195		20044	1.01737		20044	1.03722		20044	1.03588		20044	1.0487
20045	1.10718		20013	0.904245		20045	1.01267		20045	1.0083		20045	1.02823		20045	1.02881		20045	1.04172
20046	1.09851		20013.5	0.907171		20046	1.0054		20046	0.999692		20046	1.02077		20046	1.02248		20046	1.03621
20047	1.08431		20014	0.908527		20047	0.995168		20047	0.99111		20047	1.01345		20047	1.01522		20047	1.02958
20048	1.06476		20014.5	0.908331		20048	0.986675		20048	0.983322		20048	1.00456		20048	1.00852		20048	1.02441
20049	1.04523		20015	0.907516		20049	0.978878		20049	0.975467		20049	0.99815		20049	1.00209		20049	1.0191
20050	1.02722		20015.5	0.907315		20050	0.969105		20050	0.967089		20050	0.989333		20050	0.995198		20050	1.01187
20051	1.01084		20016	0.908677		20051	0.96192		20051	0.9604		20051	0.982113		20051	0.988874		20051	1.00663
20052	0.999645		20016.5	0.910693		20052	0.955584		20052	0.953437		20052	0.976105		20052	0.983043		20052	1.00069
20053	0.990176		20017	0.914143		20053	0.94871		20053	0.948439		20053	0.969668		20053	0.978468		20053	0.996703
20054	0.984265		20017.5	0.919299		20054	0.943855		20054	0.944254		20054	0.965575		20054	0.973925		20054	0.991216
20055	0.981032		20018	0.92519		20055	0.939854		20055	0.941338		20055	0.961307		20055	0.970956		20055	0.988646
20056	0.980072		20018.5	0.933029		20056	0.938628		20056	0.939791		20056	0.959435		20056	0.968541		20056	0.985237
20057	0.981361		20019	0.94186		20057	0.938369		20057	0.939513		20057	0.957807		20057	0.966712		20057	0.981996
20058	0.984967		20019.5	0.952631		20058	0.939819		20058	0.940795		20058	0.95856		20058	0.966644		20058	0.981666
20059	0.989554		20020	0.963889		20059	0.942444		20059	0.943347		20059	0.959409		20059	0.966861		20059	0.980619
20060	0.995504		20020.5	0.976366		20060	0.946331		20060	0.946928		20060	0.961728		20060	0.968682		20060	0.981171
20061	1.00212		20021	0.988837
20062	1.00727		20021.5	1.00142
20063	1.01176		20022	1.01466
20064	1.01429		20022.5	1.02664
20065	1.01532		20023	1.03741
20066	1.01484		20023.5	1.04834
20067	1.01308		20024	1.05828
20068	1.01048		20024.5	1.06642
20069	1.00776		20025	1.07451
20070	1.00467		20025.5	1.08244
20071	1.00117		20026	1.09001
20072	0.998001		20026.5	1.09748
20073	0.994803		20027	1.10454
20074	0.992266		20027.5	1.11098
20075	0.99018		20028	1.11732
20076	0.989311		20028.5	1.12372
20077	0.990051		20029	1.12957
20078	0.992771		20029.5	1.13542
20079	0.997339		20030	1.13991
20080	1.00383		20030.5	1.14375
20081	1.01281		20031	1.14748
20082	1.02166		20031.5	1.15024
20083	1.03074		20032	1.1509
20084	1.04014		20032.5	1.15103
20085	1.04789		20033	1.14921
20086	1.05398		20033.5	1.14646
20087	1.05753		20034	1.14197
20088	1.05896		20034.5	1.13625
20089	1.05767		20035	1.12901
20090	1.05398		20035.5	1.1201
20091	1.04755		20036	1.11256
20092	1.03993		20036.5	1.10251
20093	1.03041		20037	1.09273
20094	1.02028		20037.5	1.08238
20095	1.01192		20038	1.07253
20096	1.00282		20038.5	1.06252
20097	0.996654		20039	1.05343
20098	0.991672		20039.5	1.04506
20099	0.988786		20040	1.03748
20100	0.987932		20041	1.02419
20101	0.98837		20042	1.01449
20102	0.989707		20043	1.00635
20103	0.992121		20044	0.999473
20104	0.994335		20045	0.993509
20105	0.99666		20046	0.986618
20106	0.998592		20047	0.979921
20107	1.00016		20048	0.97152
20108	1.00135		20049	0.961405
20109	1.00215		20050	0.950922
20110	1.00307		20051	0.94096
20111	1.00369		20052	0.930852
20112	1.00448		20053	0.922504
20113	1.00512		20054	0.916262
20114	1.0058		20055	0.913587
20115	1.00663		20056	0.9132
20116	1.00771		20057	0.916264
20117	1.00897		20058	0.923046
20118	1.01073		20059	0.930999
20119	1.01317
20120	1.01621
20121	1.0201
20122	1.02385
20123	1.02807
20124	1.03256
20125	1.03649
20126	1.04017
20127	1.04286
20128	1.04496
20129	1.04621
20130	1.04626
20131	1.04503
20132	1.04303
20133	1.03972
20134	1.03632
20135	1.03229
20136	1.02843
20137	1.02411
20138	1.01962
20139	1.01511
20140	1.01019
20141	1.00509
20142	0.99939
20143	0.994145
20144	0.989424
20145	0.985409
20146	0.981935
20147	0.979437
20148	0.977315
20149	0.976362
20150	0.975782
20151	0.975353
20152	0.975099
20153	0.974628
20154	0.974394
20155	0.973869
20156	0.97354
20157	0.973476
20158	0.973948
20159	0.974904
20160	0.976641
20161	0.978839
20162	0.981428
20163	0.984133
20164	0.987015
20165	0.989592
20166	0.991899
20167	0.993905
20168	0.995758
20169	0.997313
20170	0.998883
20171	1.00034
20172	1.00146
20173	1.00224
20174	1.0025
20175	1.00238
20176	1.00203
20177	1.00138
20178	1.00083
20179	1.00046
20180	1.00088
20181	1.00192
20182	1.00393
20183	1.00697
20184	1.01122
20185	1.01666
20186	1.02208
20187	1.02874
20188	1.03452
20189	1.04104
20190	1.04673
20191	1.0515
20192	1.0557
20193	1.05829
20194	1.0602
20195	1.06114
20196	1.06083
20197	1.0596
20198	1.05731
20199	1.0538
20200	1.04974
20202	1.04466
20204	1.03176
20206	1.01648
20208	0.999577
20210	0.982247
20212	0.966976
20214	0.953624
20216	0.944405
20218	0.940125
20220	0.941084
20222	0.946328
20224	0.953297
20226	0.959773
20228	0.964335
20230	0.96681
20232	0.967945
20234	0.968968
20236	0.970947
20238	0.974337
20240	0.978963
20242	0.984568
20244	0.990927
20246	0.997983
20248	1.00534
20250	1.01245
20252	1.01838
20254	1.02328
20256	1.02659
20258	1.02849
20260	1.02929
20262	1.0294
20264	1.02965
20266	1.03034
20268	1.03139
20270	1.0316
20272	1.03064
20274	1.0284
20276	1.0254
20278	1.02195
20280	1.01784
20282	1.01333
20284	1.00745
20286	0.999992
20288	0.99193
20290	0.98527
20292	0.979647
20294	0.975483
20296	0.971619
20298	0.968167
20300	0.964493
20302	0.961269
20304	0.958745
20306	0.957429
20308	0.958059
20310	0.961095
20312	0.965844
20314	0.971402
20316	0.976913
20318	0.982064
20320	0.987055
20322	0.991743
20324	0.996726
20326	1.00136
20328	1.00564
20330	1.00966
20332	1.01297
20334	1.01576
20336	1.01804
20338	1.0199
20340	1.02117
20342	1.02203
20344	1.02237
20346	1.02219
20348	1.02136
20350	1.01974
20352	1.01767
20354	1.01529
20356	1.01303
20358	1.01136
20360	1.01021
20362	1.00964
20364	1.00956
20366	1.00915
20368	1.00823
20370	1.0065
20372	1.00396
20374	1.00022
20376	0.996067
20378	0.992045
20380	0.98874
20382	0.987023
20384	0.986452
20386	0.986769
20388	0.987568
20390	0.988271
20392	0.988621
20394	0.988786
20396	0.988839
20398	0.988622
20400	0.988118
20402	0.987277
20404	0.986447
20406	0.986553
20408	0.987329
20410	0.989116
20412	0.991656
20414	0.994119
20416	0.996544
20418	0.998296
20420	0.999385
20422	1.00008
20424	1.00025
20426	1.00005
20428	0.999726
20430	0.999156
20432	0.998644
20434	0.998258
20436	0.997975
20438	0.998241
20440	0.998777
20442	0.999952
20444	1.00159
20446	1.00363
20448	1.0058
20450	1.00833
20452	1.01044
20454	1.01212
20456	1.01291
20458	1.01289
20460	1.01201
20462	1.01087
20464	1.00981
20466	1.00886
20468	1.00825
20470	1.00778
20472	1.00718
20474	1.0065
20476	1.00522
20478	1.00348
20480	1.00135
20482	0.998975
20484	0.996614
20486	0.995023
20488	0.993904
20490	0.993476
20492	0.993503
20494	0.993788
20496	0.994334
20498	0.995026
20500	0.995798
20502	0.996556
20504	0.997315
20506	0.997728
20508	0.998
20510	0.998216
20512	0.998341
20514	0.998411
20516	0.998238
20518	0.997993
20520	0.997648
20522	0.997262
20524	0.996807
20526	0.996584
20528	0.99607
20530	0.995707
20532	0.995401
20534	0.995373
20536	0.995391
20538	0.995624
20540	0.996059
20542	0.996943
20544	0.997989
20546	0.999236
20548	1.00019
20550	1.00066
20552	1.0007
20554	1.00015
20556	0.999636
20558	0.999133
20560	0.99873
20562	0.998573
20564	0.998629
20566	0.998918
20568	0.999407
20570	0.999902
20572	1.0004
20574	1.00109
20576	1.00195
20578	1.00311
20580	1.00456
20582	1.00632
20584	1.00839
20586	1.01025
20588	1.01197
20590	1.01302
20592	1.01356
20594	1.01336
20596	1.01254
20598	1.01135
20600	1.00978
20602	1.00939
20604	1.009
20606	1.00791
20608	1.00609
20610	1.00428
20612	1.00226
20614	1.00026
20616	0.998494
20618	0.996988
20620	0.995478
20622	0.995104
20624	0.994737
20626	0.994608
20628	0.99472
20630	0.994833
20632	0.994811
20634	0.994789
20636	0.994563
20638	0.994131
20640	0.993699
20642	0.99302
20644	0.992338
20646	0.99176
20648	0.991283
20650	0.990805
20652	0.99133
20654	0.991857
20656	0.992674
20658	0.993782
20660	0.994889
20662	0.995888
20664	0.996884
20666	0.997719
20668	0.998378
20670	0.999038
20672	0.999367
20674	0.999696
20676	0.999875
20678	0.999901
20680	0.999928
20682	0.999937
20684	0.999945
20686	0.999947
20688	0.999941
20690	0.999936
20692	1.00012
20694	1.0003
20696	1.00054
20698	1.00085
20700	1.00116
20702	1.00166
20704	1.00216
20706	1.00267
20708	1.00318
20710	1.0037
20712	1.00413
20714	1.00456
20716	1.00479
20718	1.0048
20720	1.00481
20722	1.00429
20724	1.00378
20726	1.00314
20728	1.0024
20730	1.00165
20732	1.00116
20734	1.00067
20736	1.00012
20738	0.99952
20740	0.998918
20742	0.997962
20744	0.997002
20746	0.996103
20748	0.995258
20750	0.994412
20752	0.993984
20754	0.993557
20756	0.993268
20758	0.993118
20760	0.992967
20762	0.992733
20764	0.992498
20766	0.992026
20768	0.991302
20770	0.990583
20772	0.989718
20774	0.988857
20776	0.988231
20778	0.987843
20780	0.987455
20782	0.987408
20784	0.987361
20786	0.987485
20788	0.98778
20790	0.988076
20792	0.988733
20794	0.98939
20796	0.990273
20798	0.991379
20800	0.992493
20805	0.995263
20810	0.998033
20815	1.00081
20820	1.00358
20825	1.00635
20830	1.00912
20835	1.01189
20840	1.01467
20845	1.01744
20850	1.02021
20855	1.02298
20860	1.02575
20865	1.02853
20870	1.0313
20875	1.03407
20880	1.03684
20885	1.03961
20890	1.04238
20895	1.04516
20900	1.04793
20905	1.0507
20910	1.05347
20915	1.05625
20920	1.05902
20925	1.06179
20930	1.06456
20935	1.06733
20940	1.0701
20945	1.07288
20950	1.07565
20955	1.07842
20960	1.08119
20965	1.08396
20970	1.08674
20975	1.08951
20980	1.09228
20985	1.09505
20990	1.09782
20995	1.10059
21000	1.10337

## Sheet: Fig. 2i
CN					2.0 wt.% Mo	4.2 wt.% Mo	9.7 wt.% Mo	12.1 wt.% Mo	14.5 wt.% Mo
	S	Mo		R	Chi	Chi	Chi	Chi	Chi
2.0 wt.% Mo	2.269	1.473		0	0.134195	0.148599	0.548304	0.832457	0.933311
4.2 wt.% Mo	2.937	1.978		0.0306796	0.133104	0.18735	0.530674	0.801751	0.90207
9.7 wt.% Mo	3.529	2.5		0.0613592	0.131783	0.262698	0.478593	0.712338	0.811027
12.1 wt.% Mo	4.259	2.699		0.0920388	0.134748	0.332158	0.394504	0.57272	0.668778
14.5 wt.% Mo	4.511	3.287		0.122718	0.145105	0.377328	0.282531	0.399936	0.493007
				0.153398	0.160915	0.389552	0.148508	0.2383	0.326724
				0.184078	0.176177	0.365697	0.00260649	0.232882	0.289609
				0.214757	0.184222	0.307512	0.154253	0.398522	0.436293
				0.245437	0.179975	0.222624	0.303667	0.58703	0.637241
				0.276117	0.161074	0.132618	0.437423	0.747894	0.823387
				0.306796	0.129136	0.116896	0.544478	0.859632	0.965742
				0.337476	0.093787	0.20601	0.614524	0.909241	1.04711
				0.368155	0.0839188	0.308366	0.638902	0.88985	1.05722
				0.398835	0.12011	0.38894	0.61166	0.801322	0.992891
				0.429515	0.174152	0.431436	0.53098	0.652844	0.860454
				0.460194	0.223492	0.424899	0.4025	0.472947	0.683112
				0.490874	0.256229	0.36245	0.255907	0.353105	0.525908
				0.521553	0.264582	0.241535	0.233076	0.451508	0.527913
				0.552233	0.243784	0.065809	0.431127	0.704037	0.73759
				0.582913	0.192676	0.167628	0.704045	0.989207	1.03828
				0.613592	0.117403	0.436299	0.991508	1.25441	1.34436
				0.644272	0.0749643	0.732431	1.26657	1.46962	1.60882
				0.674952	0.173208	1.03936	1.50845	1.61361	1.79941
				0.705631	0.316425	1.33942	1.69939	1.67199	1.89229
				0.736311	0.469654	1.61484	1.82505	1.6378	1.87131
				0.76699	0.620817	1.84899	1.87529	1.51271	1.72866
				0.79767	0.761309	2.02766	1.8451	1.30896	1.46561
				0.82835	0.885	2.14007	1.73507	1.05371	1.09286
				0.859029	0.988562	2.1798	1.55158	0.801485	0.630478
				0.889709	1.07167	2.14534	1.30648	0.659296	0.111665
				0.920388	1.13675	2.04042	1.01633	0.729639	0.4486
				0.951068	1.18825	1.87402	0.701139	0.938566	0.986249
				0.981748	1.23147	1.66031	0.382765	1.15641	1.46992
				1.01243	1.27132	1.4189	0.0850601	1.3092	1.85823
				1.04311	1.31155	1.1758	0.186288	1.35892	2.11441
				1.07379	1.35479	0.965812	0.402892	1.29135	2.20935
				1.10447	1.40348	0.832509	0.571351	1.12376	2.12534
				1.13515	1.4611	0.809824	0.704388	0.944037	1.86179
				1.16583	1.53285	0.887988	0.831756	0.975195	1.44949
				1.19651	1.62511	1.02428	0.992057	1.37626	1.0139
				1.22718	1.7434	1.18335	1.2133	2.02525	0.979354
				1.25786	1.88982	1.34833	1.49784	2.78387	1.59003
				1.28854	2.06121	1.51417	1.82522	3.56414	2.4687
				1.31922	2.24892	1.68066	2.16326	4.29743	3.40397
				1.3499	2.44011	1.8482	2.47678	4.923	4.29401
				1.38058	2.61966	2.01629	2.73308	5.38698	5.0638
				1.41126	2.7724	2.18446	2.9066	5.6448	5.65107
				1.44194	2.8851	2.35464	2.98458	5.66515	6.00675
				1.47262	2.94874	2.53422	2.97504	5.43561	6.09922
				1.5033	2.96113	2.73806	2.91825	4.97181	5.92114
				1.53398	2.93029	2.98789	2.89885	4.33631	5.50081
				1.56466	2.87882	3.30785	3.03916	3.68254	4.92414
				1.59534	2.84754	3.71717	3.44415	3.32553	4.37581
				1.62602	2.89364	4.22352	4.13451	3.64774	4.17202
				1.6567	3.07504	4.82019	5.05287	4.67417	4.61756
				1.68738	3.42393	5.48755	6.11462	6.11647	5.70618
				1.71806	3.93185	6.1966	7.23699	7.72438	7.19288
				1.74874	4.55911	6.91281	8.34583	9.33637	8.84192
				1.77942	5.25273	7.59946	9.37584	10.8397	10.484
				1.8101	5.95781	8.22036	10.2708	12.1489	11.9962
				1.84078	6.62223	8.74214	10.9842	13.1985	13.2859
				1.87146	7.19864	9.13627	11.481	13.9412	14.2842
				1.90214	7.64599	9.38064	11.7382	14.3479	14.944
				1.93282	7.9312	9.46079	11.7459	14.4082	15.2399
				1.9635	8.03088	9.37069	11.5074	14.1294	15.1674
				1.99418	7.93276	9.11302	11.0387	13.5361	14.7424
				2.02485	7.63669	8.69893	10.3674	12.6677	13.9989
				2.05553	7.15494	8.14733	9.53056	11.5762	12.987
				2.08621	6.51173	7.48381	8.57282	10.3225	11.7688
				2.11689	5.74191	6.73917	7.54351	8.97328	10.4148
				2.14757	4.88907	5.9478	6.49394	7.59666	8.99963
				2.17825	4.00313	5.1461	5.47466	6.259	7.59741
				2.20893	3.13792	4.37099	4.53299	5.02139	6.27771
				2.23961	2.34929	3.65881	3.71063	3.93686	5.10147
				2.27029	1.69389	3.04423	3.0412	3.04761	4.11697
				2.30097	1.2242	2.55821	2.54641	2.3811	3.35546
				2.33165	0.959744	2.22246	2.23074	1.94324	2.82712
				2.36233	0.83467	2.03953	2.07888	1.71315	2.52123
				2.39301	0.727847	1.98686	2.06278	1.65408	2.41617
				2.42369	0.557017	2.02638	2.15524	1.73833	2.49306
				2.45437	0.308566	2.12241	2.33627	1.9539	2.7373
				2.48505	0.212472	2.25109	2.58963	2.28835	3.12856
				2.51573	0.583693	2.39892	2.89762	2.71771	3.63544
				2.54641	1.05208	2.5579	3.23986	3.20994	4.21967
				2.57709	1.5383	2.72183	3.59536	3.73231	4.84284
				2.60777	2.00778	2.88486	3.94521	4.2564	5.4712
				2.63845	2.4349	3.04165	4.27461	4.7602	6.078
				2.66913	2.80155	3.18799	4.57367	5.2284	6.64412
				2.69981	3.09708	3.3213	4.83704	5.65147	7.15724
				2.73049	3.31773	3.44056	5.06277	6.02394	7.61023
				2.76117	3.46505	3.54556	5.25042	6.34221	7.99871
				2.79185	3.54386	3.63582	5.3992	6.60247	8.31868
				2.82252	3.55995	3.70945	5.5064	6.79911	8.56446
				2.8532	3.51808	3.76237	5.5666	6.92405	8.72769
				2.88388	3.42103	3.78819	5.57185	6.96709	8.79739
				2.91456	3.26957	3.77878	5.51275	6.91719	8.76117
				2.94524	3.06355	3.7254	5.38002	6.76428	8.60719
				2.97592	2.80363	3.62003	5.16639	6.50114	8.32642
				3.0066	2.4929	3.45681	4.86815	6.12523	7.91485
				3.03728	2.1383	3.23305	4.4864	5.63986	7.37521
				3.06796	1.75123	2.95005	4.02777	5.05494	6.71813
				3.09864	1.34795	2.61353	3.50462	4.38717	5.96265
				3.12932	0.950392	2.23375	2.935	3.65983	5.13653
				3.16	0.592383	1.82582	2.34277	2.90299	4.2766
				3.19068	0.355509	1.41083	1.75926	2.1556	3.43057
				3.22136	0.384665	1.02069	1.23094	1.47614	2.66238
				3.25204	0.554953	0.71487	0.846233	0.984445	2.06254
				3.28272	0.706691	0.601727	0.751071	0.896491	1.74167
				3.3134	0.799742	0.713782	0.925867	1.16704	1.73678
				3.34408	0.827254	0.914856	1.16917	1.51037	1.92458
				3.37476	0.793822	1.10459	1.37144	1.79517	2.1456
				3.40544	0.710604	1.24451	1.49581	1.98123	2.30482
				3.43612	0.593559	1.32072	1.53191	2.05872	2.36058
				3.4668	0.462938	1.33	1.48134	2.03178	2.30064
				3.49748	0.344556	1.27532	1.35277	1.91356	2.1296
				3.52816	0.270844	1.16395	1.15973	1.72446	1.86298
				3.55884	0.261044	1.00646	0.919276	1.49183	1.52455
				3.58952	0.287502	0.816117	0.651579	1.25143	1.14687
				3.62019	0.309344	0.609206	0.383828	1.04993	0.780915
				3.65087	0.305418	0.408793	0.193539	0.940216	0.539658
				3.68155	0.269609	0.263898	0.282831	0.949944	0.594186
				3.71223	0.204335	0.267474	0.47961	1.04982	0.843673
				3.74291	0.120235	0.384278	0.653359	1.18334	1.1108
				3.77359	0.0697946	0.512443	0.780736	1.30694	1.33019
				3.80427	0.147392	0.615754	0.854386	1.39637	1.47799
				3.83495	0.255644	0.682655	0.872762	1.44081	1.54469
				3.86563	0.357443	0.709294	0.838424	1.43816	1.52839
				3.89631	0.442058	0.695713	0.757694	1.39236	1.43254
				3.92699	0.503513	0.644742	0.641235	1.31191	1.26476
				3.95767	0.538928	0.561724	0.506907	1.20896	1.03613
				3.98835	0.548375	0.455045	0.389385	1.09855	0.761051
				4.01903	0.534914	0.339055	0.35347	0.997521	0.46022
				4.04971	0.504646	0.245664	0.436976	0.921812	0.201522
				4.08039	0.466725	0.239191	0.58813	0.88158	0.314088
				4.11107	0.432843	0.331989	0.754649	0.876225	0.616068
				4.14175	0.414868	0.462953	0.910459	0.894506	0.917072
				4.17243	0.419695	0.596665	1.04157	0.920412	1.18914
				4.20311	0.444969	0.718187	1.1394	0.939337	1.41965
				4.23379	0.481226	0.819536	1.19866	0.941056	1.60055
				4.26447	0.517685	0.895858	1.21665	0.92029	1.72694
				4.29515	0.545811	0.944385	1.19298	0.876438	1.7969
				4.32583	0.560103	0.964097	1.1294	0.813349	1.81131
				4.35651	0.557792	0.955563	1.02962	0.739363	1.7737
				4.38719	0.538347	0.920791	0.899075	0.667461	1.68992
				4.41786	0.503022	0.863055	0.744573	0.614308	1.5678
				4.44854	0.454449	0.786671	0.573972	0.595386	1.41668
				4.47922	0.396252	0.696723	0.395758	0.615888	1.24677
				4.5099	0.33268	0.598754	0.218762	0.666554	1.06867
				4.54058	0.268275	0.498446	0.0551989	0.730602	0.892706
				4.57126	0.20761	0.401286	0.107744	0.792439	0.728423
				4.60194	0.155139	0.312256	0.236391	0.841196	0.584156
				4.63262	0.115155	0.235551	0.339985	0.870995	0.466716
				4.6633	0.0912647	0.174319	0.415152	0.880465	0.381102
				4.69398	0.0839784	0.130428	0.461791	0.87232	0.329893
				4.72466	0.089313	0.104346	0.482508	0.852934	0.312213
				4.75534	0.103325	0.0955141	0.482787	0.831515	0.323575
				4.78602	0.124932	0.103059	0.471127	0.818321	0.357638
				4.8167	0.15383	0.125472	0.458653	0.821599	0.407896
				4.84738	0.188602	0.159945	0.4571	0.84428	0.467881
				4.87806	0.226599	0.202783	0.474535	0.88267	0.530961
				4.90874	0.264524	0.250035	0.511399	0.928181	0.590503
				4.93942	0.298952	0.297848	0.561117	0.97051	0.640337
				4.9701	0.326692	0.342693	0.614269	1.00019	0.675287
				5.00078	0.345034	0.381546	0.662074	1.00993	0.691645
				5.03146	0.351926	0.412034	0.697824	0.995084	0.687556
				5.06214	0.346103	0.432531	0.717121	0.953701	0.663312
				5.09282	0.327177	0.442195	0.717726	0.886311	0.621593
				5.1235	0.295673	0.440944	0.699296	0.795651	0.567672
				5.15418	0.253023	0.429373	0.6631	0.686288	0.509546
				5.18486	0.201523	0.40861	0.61171	0.564187	0.457618
				5.21553	0.144291	0.380128	0.548659	0.43624	0.422719
				5.24621	0.0854946	0.345531	0.478083	0.309775	0.411264
				5.27689	0.0343364	0.306329	0.404378	0.192102	0.420355
				5.30757	0.0416604	0.263747	0.331925	0.0903253	0.439104
				5.33825	0.0820063	0.218638	0.265066	0.0192245	0.454823
				5.36893	0.113966	0.171578	0.208676	0.0536898	0.457464
				5.39961	0.13188	0.123468	0.169732	0.0831318	0.441013
				5.43029	0.133436	0.078274	0.157861	0.0894658	0.403908
				5.46097	0.117666	0.0572774	0.178034	0.0851558	0.350341
				5.49165	0.0847893	0.0903869	0.224242	0.104718	0.294572
				5.52233	0.0362561	0.149402	0.288037	0.170185	0.268825
				5.55301	0.0265641	0.216702	0.363892	0.268096	0.310342
				5.58369	0.0984886	0.287346	0.447942	0.384908	0.4151
				5.61437	0.176799	0.358433	0.536546	0.511341	0.553821
				5.64505	0.256871	0.427319	0.625823	0.639618	0.705016
				5.67573	0.334164	0.491378	0.711685	0.76273	0.855283
				5.70641	0.404353	0.548075	0.790062	0.874448	0.995221
				5.73709	0.463634	0.595116	0.85718	0.969532	1.11776
				5.76777	0.508996	0.630611	0.909835	1.04396	1.21767
				5.79845	0.538452	0.653225	0.945623	1.09511	1.29152
				5.82913	0.551184	0.662298	0.963124	1.12188	1.33765
				5.85981	0.547603	0.65793	0.962027	1.12475	1.35622
				5.89049	0.529316	0.641019	0.943192	1.10569	1.34917
				5.92117	0.498973	0.613251	0.908639	1.06803	1.32008
				5.95185	0.46001	0.577037	0.861483	1.01626	1.27393
				5.98253	0.416267	0.53538	0.805765	0.955626	1.21679
				6.0132	0.371484	0.491662	0.746198	0.89168	1.15527

## Sheet: Fig. 3a
	ClO4−		Cl−		Total Cl			fit_x	fit_y
Time (h)	average	SD	average	SD	average	SD		0	1
0	1	0	0	0	1	0		0.0301508	0.931435
0.0833	0.741605	0.0411597	0.194056	0.00707492	0.93566	0.0340848		0.0603015	0.867572
0.1667	0.623332	0.0431337	0.291384	0.077435	0.961845	0.122255		0.0904523	0.808087
0.25	0.539846	0.0346131	0.350053	0.020252	0.925669	0.0310597		0.120603	0.752681
0.5	0.372447	0.0099171	0.567684	0.072624	0.940131	0.0825411		0.150754	0.701073
1	0.128274	0.0150234	0.8493	0.039991	0.977574	0.0249675		0.180905	0.653004
2	0.028001	0.00570534	0.957108	0.0325977	0.985109	0.0268923		0.211055	0.608231
4	0	0	0.951468	0.00328984	0.951468	0.00328984		0.241206	0.566528
								0.271357	0.527684
								0.301508	0.491504
								0.331658	0.457804
								0.361809	0.426415
								0.39196	0.397178
								0.422111	0.369945
								0.452261	0.34458
								0.482412	0.320954
								0.512563	0.298948
								0.542714	0.278451
								0.572864	0.259359
								0.603015	0.241576
								0.633166	0.225012
								0.663317	0.209584
								0.693467	0.195214
								0.723618	0.181829
								0.753769	0.169362
								0.78392	0.15775
								0.81407	0.146934
								0.844221	0.13686
								0.874372	0.127476
								0.904523	0.118735
								0.934673	0.110594
								0.964824	0.103012
								0.994975	0.0959486
								1.02513	0.0893699
								1.05528	0.0832423
								1.08543	0.0775348
								1.11558	0.0722186
								1.14573	0.067267
								1.17588	0.0626548
								1.20603	0.0583589
								1.23618	0.0543576
								1.26633	0.0506305
								1.29648	0.0471591
								1.32663	0.0439256
								1.35678	0.0409139
								1.38693	0.0381086
								1.41709	0.0354957
								1.44724	0.033062
								1.47739	0.0307951
								1.50754	0.0286836
								1.53769	0.0267169
								1.56784	0.0248851
								1.59799	0.0231789
								1.62814	0.0215896
								1.65829	0.0201093
								1.68844	0.0187305
								1.71859	0.0174463
								1.74874	0.0162501
								1.77889	0.0151359
								1.80905	0.0140981
								1.8392	0.0131315
								1.86935	0.0122311
								1.8995	0.0113925
								1.92965	0.0106114
								1.9598	0.00988381
								1.98995	0.00920613
								2.0201	0.00857491
								2.05025	0.00798697
								2.0804	0.00743935
								2.11055	0.00692927
								2.1407	0.00645417
								2.17085	0.00601164
								2.20101	0.00559945
								2.23116	0.00521553
								2.26131	0.00485793
								2.29146	0.00452484
								2.32161	0.0042146
								2.35176	0.00392563
								2.38191	0.00365647
								2.41206	0.00340576
								2.44221	0.00317225
								2.47236	0.00295474
								2.50251	0.00275215
								2.53266	0.00256345
								2.56281	0.00238769
								2.59296	0.00222398
								2.62312	0.00207149
								2.65327	0.00192946
								2.68342	0.00179717
								2.71357	0.00167395
								2.74372	0.00155917
								2.77387	0.00145227
								2.80402	0.00135269
								2.83417	0.00125995
								2.86432	0.00117356
								2.89447	0.00109309
								2.92462	0.00101815
								2.95477	0.000948337
								2.98492	0.000883314
								3.01508	0.00082275
								3.04523	0.000766339
								3.07538	0.000713795
								3.10553	0.000664854
								3.13568	0.000619268
								3.16583	0.000576808
								3.19598	0.00053726
								3.22613	0.000500422
								3.25628	0.000466111
								3.28643	0.000434152
								3.31658	0.000404385
								3.34673	0.000376658
								3.37688	0.000350833
								3.40704	0.000326778
								3.43719	0.000304373
								3.46734	0.000283503
								3.49749	0.000264065
								3.52764	0.000245959
								3.55779	0.000229095
								3.58794	0.000213387
								3.61809	0.000198757
								3.64824	0.000185129
								3.67839	0.000172436
								3.70854	0.000160613
								3.73869	0.0001496
								3.76884	0.000139343
								3.79899	0.000129789
								3.82915	0.00012089
								3.8593	0.000112601
								3.88945	0.000104881
								3.9196	9.76896e-05
								3.94975	9.09916e-05
								3.9799	8.47528e-05
								4.01005	7.89417e-05

## Sheet: Fig. 3b
	k	SD
0 g/L	0	0
0.3 g/L	0.5341	0.0932
0.6 g/L	0.72304	0.103
0.9 g/L	2.1435	0.146
1.2 g/L	2.3558	0.164

## Sheet: Fig. 3c
	k	SD
0 wt.% Mo	0	0
2.0 wt.% Mo	1.2883	0.136
4.2 wt.% Mo	2.3558	0.164
9.7 wt.% Mo	1.5314	0.168
12.1 wt.% Mo	1.4339	0.132
14.5 wt.% Mo	0.77503	0.0627

[truncated: 40 more sheets: Fig. 3d, Fig. 3e, Fig. 3f, Fig. 3g, Fig. 3h, Fig. 3i, Fig. 4a, Fig. 4b, Fig. 4c, Fig. 4d, Fig. 4e, Fig. 4f, Fig. 4g, Fig. 4h, Supplementary Fig. 2, Supplementary Fig. 6, Supplementary Fig. 7, Supplementary Fig. 10, Supplementary Fig. 11, Supplementary Fig. 12 …]
